# Supplementary material for: Mechanism of Paeoniae Radix Alba in the Treatment of Non-alcoholic Fatty Liver Disease Based on Sequential Metabolites Identification Approach, Network Pharmacology, and Binding Affinity Measurement
Source: Front Nutr. 2021 Sep 16;8:677659. doi: 10.3389/fnut.2021.677659 (PMC8481579; doi:10.3389/fnut.2021.677659)
Supplement: Supplementary file 1 [file Table_1.XLSX]

## Sheet: Sheet1
Table S1	Putative targets of PRA
Herbname	Chemname	Similarscore	Drugbank_ID	Target_name	Target_Uniprotacc	Target_Uniprotid	Genesymbol		Targets of PRA after removing the redundants
RPA	M13	0.6809	DB02772	Copper transport protein ATOX1	O00244	ATOX1_HUMAN	ATOX1		ATOX1
RPA	M21	0.7955	DB02772	Copper transport protein ATOX1	O00244	ATOX1_HUMAN	ATOX1		PLOD2
RPA	M26	0.6087	DB02772	Copper transport protein ATOX1	O00244	ATOX1_HUMAN	ATOX1		GABRP
RPA	M27	0.7	DB02772	Copper transport protein ATOX1	O00244	ATOX1_HUMAN	ATOX1		ACACB
RPA	M3	0.625	DB02772	Copper transport protein ATOX1	O00244	ATOX1_HUMAN	ATOX1		SDHD
RPA	M4	0.6122	DB02772	Copper transport protein ATOX1	O00244	ATOX1_HUMAN	ATOX1		GAPDHS
RPA	M6	0.625	DB02772	Copper transport protein ATOX1	O00244	ATOX1_HUMAN	ATOX1		NCAN
RPA	P10	0.6863	DB02772	Copper transport protein ATOX1	O00244	ATOX1_HUMAN	ATOX1		CHD1
RPA	P12	0.6538	DB02772	Copper transport protein ATOX1	O00244	ATOX1_HUMAN	ATOX1		CDIPT
RPA	P13	0.6604	DB02772	Copper transport protein ATOX1	O00244	ATOX1_HUMAN	ATOX1		GABRD
RPA	P14	0.6731	DB02772	Copper transport protein ATOX1	O00244	ATOX1_HUMAN	ATOX1		PHYH
RPA	P15	0.7143	DB02772	Copper transport protein ATOX1	O00244	ATOX1_HUMAN	ATOX1		IKBKB
RPA	P16	0.68	DB02772	Copper transport protein ATOX1	O00244	ATOX1_HUMAN	ATOX1		CASK
RPA	P17	0.68	DB02772	Copper transport protein ATOX1	O00244	ATOX1_HUMAN	ATOX1		UQCRQ
RPA	P2	0.6863	DB02772	Copper transport protein ATOX1	O00244	ATOX1_HUMAN	ATOX1		CHUK
RPA	P3	0.7	DB02772	Copper transport protein ATOX1	O00244	ATOX1_HUMAN	ATOX1		MLNR
RPA	P5	0.7143	DB02772	Copper transport protein ATOX1	O00244	ATOX1_HUMAN	ATOX1		CA12
RPA	P6	0.6042	DB02772	Copper transport protein ATOX1	O00244	ATOX1_HUMAN	ATOX1		PRKAB2
RPA	P7	0.7	DB02772	Copper transport protein ATOX1	O00244	ATOX1_HUMAN	ATOX1		SMARCA5
RPA	P8	0.7143	DB02772	Copper transport protein ATOX1	O00244	ATOX1_HUMAN	ATOX1		ACSL4
RPA	P9	0.7143	DB02772	Copper transport protein ATOX1	O00244	ATOX1_HUMAN	ATOX1		PLOD3
RPA	M6	0.6087	DB00126	Procollagen-lysine,2-oxoglutarate 5-dioxygenase 2	O00469	PLOD2_HUMAN	PLOD2		TRIM13
RPA	P4	0.6184	DB00273	Gamma-aminobutyric acid receptor subunit pi	O00591	GBRP_HUMAN	GABRP		GLRA3
RPA	Gallic acid	0.6207	DB03781	Acetyl-CoA carboxylase 2	O00763	ACACB_HUMAN	ACACB		SOAT2
RPA	M11	0.6667	DB02859	Acetyl-CoA carboxylase 2	O00763	ACACB_HUMAN	ACACB		BBOX1
RPA	M15	0.6809	DB02859	Acetyl-CoA carboxylase 2	O00763	ACACB_HUMAN	ACACB		STK17B
RPA	M18	0.75	DB02859	Acetyl-CoA carboxylase 2	O00763	ACACB_HUMAN	ACACB		ADCY5
RPA	M3	0.64	DB02859	Acetyl-CoA carboxylase 2	O00763	ACACB_HUMAN	ACACB		MT-CYB
RPA	M4	0.6275	DB02859	Acetyl-CoA carboxylase 2	O00763	ACACB_HUMAN	ACACB		ADH1C
RPA	M13	0.66	DB04141	Succinate dehydrogenase [ubiquinone] cytochrome b small subunit, mitochondrial	O14521	DHSD_HUMAN	SDHD		DHFR
RPA	M21	0.6275	DB04141	Succinate dehydrogenase [ubiquinone] cytochrome b small subunit, mitochondrial	O14521	DHSD_HUMAN	SDHD		GSR
RPA	M26	0.625	DB04141	Succinate dehydrogenase [ubiquinone] cytochrome b small subunit, mitochondrial	O14521	DHSD_HUMAN	SDHD		MT-CO1
RPA	M27	0.7115	DB04141	Succinate dehydrogenase [ubiquinone] cytochrome b small subunit, mitochondrial	O14521	DHSD_HUMAN	SDHD		MT-CO2
RPA	M3	0.7083	DB04141	Succinate dehydrogenase [ubiquinone] cytochrome b small subunit, mitochondrial	O14521	DHSD_HUMAN	SDHD		MT-CO3
RPA	M4	0.6939	DB04141	Succinate dehydrogenase [ubiquinone] cytochrome b small subunit, mitochondrial	O14521	DHSD_HUMAN	SDHD		PAH
RPA	M6	0.64	DB04141	Succinate dehydrogenase [ubiquinone] cytochrome b small subunit, mitochondrial	O14521	DHSD_HUMAN	SDHD		F2
RPA	P10	0.6667	DB04141	Succinate dehydrogenase [ubiquinone] cytochrome b small subunit, mitochondrial	O14521	DHSD_HUMAN	SDHD		F10
RPA	P12	0.6364	DB04141	Succinate dehydrogenase [ubiquinone] cytochrome b small subunit, mitochondrial	O14521	DHSD_HUMAN	SDHD		PLAT
RPA	P13	0.6429	DB04141	Succinate dehydrogenase [ubiquinone] cytochrome b small subunit, mitochondrial	O14521	DHSD_HUMAN	SDHD		CA1
RPA	P14	0.6545	DB04141	Succinate dehydrogenase [ubiquinone] cytochrome b small subunit, mitochondrial	O14521	DHSD_HUMAN	SDHD		CA2
RPA	P15	0.6923	DB04141	Succinate dehydrogenase [ubiquinone] cytochrome b small subunit, mitochondrial	O14521	DHSD_HUMAN	SDHD		SERPINC1
RPA	P16	0.6604	DB04141	Succinate dehydrogenase [ubiquinone] cytochrome b small subunit, mitochondrial	O14521	DHSD_HUMAN	SDHD		SERPINA1
RPA	P17	0.6604	DB04141	Succinate dehydrogenase [ubiquinone] cytochrome b small subunit, mitochondrial	O14521	DHSD_HUMAN	SDHD		EGF
RPA	P2	0.6667	DB04141	Succinate dehydrogenase [ubiquinone] cytochrome b small subunit, mitochondrial	O14521	DHSD_HUMAN	SDHD		POMC
RPA	P3	0.6792	DB04141	Succinate dehydrogenase [ubiquinone] cytochrome b small subunit, mitochondrial	O14521	DHSD_HUMAN	SDHD		IFNB1
RPA	P5	0.6923	DB04141	Succinate dehydrogenase [ubiquinone] cytochrome b small subunit, mitochondrial	O14521	DHSD_HUMAN	SDHD		IL1B
RPA	P7	0.6792	DB04141	Succinate dehydrogenase [ubiquinone] cytochrome b small subunit, mitochondrial	O14521	DHSD_HUMAN	SDHD		IGKC
RPA	P8	0.6923	DB04141	Succinate dehydrogenase [ubiquinone] cytochrome b small subunit, mitochondrial	O14521	DHSD_HUMAN	SDHD		IGHG1
RPA	P9	0.6923	DB04141	Succinate dehydrogenase [ubiquinone] cytochrome b small subunit, mitochondrial	O14521	DHSD_HUMAN	SDHD		IGHG2
RPA	M11	0.6327	DB02205	Glyceraldehyde-3-phosphate dehydrogenase, testis-specific	O14556	G3PT_HUMAN	GAPDHS		MB
RPA	M15	0.6458	DB02205	Glyceraldehyde-3-phosphate dehydrogenase, testis-specific	O14556	G3PT_HUMAN	GAPDHS		FGA
RPA	P10	0.6071	DB02205	Glyceraldehyde-3-phosphate dehydrogenase, testis-specific	O14556	G3PT_HUMAN	GAPDHS		FGB
RPA	P12	0.6071	DB02205	Glyceraldehyde-3-phosphate dehydrogenase, testis-specific	O14556	G3PT_HUMAN	GAPDHS		FGG
RPA	P13	0.614	DB02205	Glyceraldehyde-3-phosphate dehydrogenase, testis-specific	O14556	G3PT_HUMAN	GAPDHS		APCS
RPA	P2	0.6071	DB02205	Glyceraldehyde-3-phosphate dehydrogenase, testis-specific	O14556	G3PT_HUMAN	GAPDHS		ORM1
RPA	P6	0.6531	DB02205	Glyceraldehyde-3-phosphate dehydrogenase, testis-specific	O14556	G3PT_HUMAN	GAPDHS		ALB
RPA	catechin	0.6111	DB02379	Neurocan core protein	O14594	NCAN_HUMAN	NCAN		LTF
RPA	M21	0.6383	DB04396	Neurocan core protein	O14594	NCAN_HUMAN	NCAN		ESR1
RPA	M21	0.6364	DB02379	Neurocan core protein	O14594	NCAN_HUMAN	NCAN		HMGCR
RPA	M3	0.6136	DB02379	Neurocan core protein	O14594	NCAN_HUMAN	NCAN		PLA2G1B
RPA	M4	0.6	DB02379	Neurocan core protein	O14594	NCAN_HUMAN	NCAN		GBA
RPA	M21	0.623	DB00445	Chromodomain-helicase-DNA-binding protein 1	O14646	CHD1_HUMAN	CHD1		ANXA1
RPA	M27	0.6406	DB00445	Chromodomain-helicase-DNA-binding protein 1	O14646	CHD1_HUMAN	CHD1		NR3C1
RPA	M3	0.6897	DB00445	Chromodomain-helicase-DNA-binding protein 1	O14646	CHD1_HUMAN	CHD1		TP53
RPA	M4	0.7069	DB00445	Chromodomain-helicase-DNA-binding protein 1	O14646	CHD1_HUMAN	CHD1		AMY1A
RPA	M6	0.6066	DB00445	Chromodomain-helicase-DNA-binding protein 1	O14646	CHD1_HUMAN	CHD1		AMY2A
RPA	P10	0.6825	DB00445	Chromodomain-helicase-DNA-binding protein 1	O14646	CHD1_HUMAN	CHD1		CYP1A1
RPA	P12	0.6825	DB00445	Chromodomain-helicase-DNA-binding protein 1	O14646	CHD1_HUMAN	CHD1		ATP1A1
RPA	P13	0.7143	DB00445	Chromodomain-helicase-DNA-binding protein 1	O14646	CHD1_HUMAN	CHD1		ALDH2
RPA	P14	0.6984	DB00445	Chromodomain-helicase-DNA-binding protein 1	O14646	CHD1_HUMAN	CHD1		ITGB2
RPA	P15	0.6508	DB00445	Chromodomain-helicase-DNA-binding protein 1	O14646	CHD1_HUMAN	CHD1		SERPINE1
RPA	P16	0.6508	DB00445	Chromodomain-helicase-DNA-binding protein 1	O14646	CHD1_HUMAN	CHD1		LGALS2
RPA	P17	0.6508	DB00445	Chromodomain-helicase-DNA-binding protein 1	O14646	CHD1_HUMAN	CHD1		MPO
RPA	P2	0.6825	DB00445	Chromodomain-helicase-DNA-binding protein 1	O14646	CHD1_HUMAN	CHD1		FGF1
RPA	P3	0.6667	DB00445	Chromodomain-helicase-DNA-binding protein 1	O14646	CHD1_HUMAN	CHD1		SERPIND1
RPA	P5	0.6508	DB00445	Chromodomain-helicase-DNA-binding protein 1	O14646	CHD1_HUMAN	CHD1		PRKCB
RPA	P7	0.6667	DB00445	Chromodomain-helicase-DNA-binding protein 1	O14646	CHD1_HUMAN	CHD1		ATP5B
RPA	P8	0.6508	DB00445	Chromodomain-helicase-DNA-binding protein 1	O14646	CHD1_HUMAN	CHD1		PYGL
RPA	P9	0.6508	DB00445	Chromodomain-helicase-DNA-binding protein 1	O14646	CHD1_HUMAN	CHD1		POLB
RPA	Gallic acid	0.7727	DB03106	CDP-diacylglycerol--inositol 3-phosphatidyltransferase	O14735	CDIPT_HUMAN	CDIPT		THBD
RPA	P1	0.6667	DB03106	CDP-diacylglycerol--inositol 3-phosphatidyltransferase	O14735	CDIPT_HUMAN	CDIPT		TUBB
RPA	P4	0.6184	DB00273	Gamma-aminobutyric acid receptor subunit delta	O14764	GBRD_HUMAN	GABRD		CA3
RPA	M6	0.6087	DB00126	Phytanoyl-CoA dioxygenase, peroxisomal	O14832	PAHX_HUMAN	PHYH		ADRB2
RPA	Gallic acid	0.72	DB00945	Inhibitor of nuclear factor kappa-B kinase subunit beta	O14920	IKKB_HUMAN	IKBKB		CTSL
RPA	Gallic acid	0.6552	DB00244	Inhibitor of nuclear factor kappa-B kinase subunit beta	O14920	IKKB_HUMAN	IKBKB		PFN1
RPA	P1	0.625	DB00945	Inhibitor of nuclear factor kappa-B kinase subunit beta	O14920	IKKB_HUMAN	IKBKB		CTSB
RPA	P11	0.6667	DB01942	Peripheral plasma membrane protein CASK	O14936	CSKP_HUMAN	CASK		UQCRH
RPA	M13	0.66	DB04141	Cytochrome b-c1 complex subunit 8	O14949	QCR8_HUMAN	UQCRQ		RNASE1
RPA	M21	0.6275	DB04141	Cytochrome b-c1 complex subunit 8	O14949	QCR8_HUMAN	UQCRQ		RHO
RPA	M26	0.625	DB04141	Cytochrome b-c1 complex subunit 8	O14949	QCR8_HUMAN	UQCRQ		ABCB1
RPA	M27	0.7115	DB04141	Cytochrome b-c1 complex subunit 8	O14949	QCR8_HUMAN	UQCRQ		NR3C2
RPA	M3	0.7083	DB04141	Cytochrome b-c1 complex subunit 8	O14949	QCR8_HUMAN	UQCRQ		MME
RPA	M4	0.6939	DB04141	Cytochrome b-c1 complex subunit 8	O14949	QCR8_HUMAN	UQCRQ		CYC1
RPA	M6	0.64	DB04141	Cytochrome b-c1 complex subunit 8	O14949	QCR8_HUMAN	UQCRQ		ADRB1
RPA	P10	0.6667	DB04141	Cytochrome b-c1 complex subunit 8	O14949	QCR8_HUMAN	UQCRQ		FGF4
RPA	P12	0.6364	DB04141	Cytochrome b-c1 complex subunit 8	O14949	QCR8_HUMAN	UQCRQ		HCK
RPA	P13	0.6429	DB04141	Cytochrome b-c1 complex subunit 8	O14949	QCR8_HUMAN	UQCRQ		CYP3A4
RPA	P14	0.6545	DB04141	Cytochrome b-c1 complex subunit 8	O14949	QCR8_HUMAN	UQCRQ		ANXA5
RPA	P15	0.6923	DB04141	Cytochrome b-c1 complex subunit 8	O14949	QCR8_HUMAN	UQCRQ		ADRA2A
RPA	P16	0.6604	DB04141	Cytochrome b-c1 complex subunit 8	O14949	QCR8_HUMAN	UQCRQ		FGF2
RPA	P17	0.6604	DB04141	Cytochrome b-c1 complex subunit 8	O14949	QCR8_HUMAN	UQCRQ		DBH
RPA	P2	0.6667	DB04141	Cytochrome b-c1 complex subunit 8	O14949	QCR8_HUMAN	UQCRQ		LGALS1
RPA	P3	0.6792	DB04141	Cytochrome b-c1 complex subunit 8	O14949	QCR8_HUMAN	UQCRQ		HMOX1
RPA	P5	0.6923	DB04141	Cytochrome b-c1 complex subunit 8	O14949	QCR8_HUMAN	UQCRQ		COX6C
RPA	P7	0.6792	DB04141	Cytochrome b-c1 complex subunit 8	O14949	QCR8_HUMAN	UQCRQ		LCT
RPA	P8	0.6923	DB04141	Cytochrome b-c1 complex subunit 8	O14949	QCR8_HUMAN	UQCRQ		ALOX5
RPA	P9	0.6923	DB04141	Cytochrome b-c1 complex subunit 8	O14949	QCR8_HUMAN	UQCRQ		COX8A
RPA	Gallic acid	0.6552	DB00244	Inhibitor of nuclear factor kappa-B kinase subunit alpha	O15111	IKKA_HUMAN	CHUK		AR
RPA	Gallic acid	0.6333	DB00233	Inhibitor of nuclear factor kappa-B kinase subunit alpha	O15111	IKKA_HUMAN	CHUK		BCL2
RPA	M4	0.6167	DB00199	Motilin receptor	O43193	MTLR_HUMAN	MLNR		COX5B
RPA	catechin	0.7353	DB08846	Carbonic anhydrase 12	O43570	CAH12_HUMAN	CA12		CYP2C8
RPA	Gallic acid	0.7	DB08846	Carbonic anhydrase 12	O43570	CAH12_HUMAN	CA12		HSPA5
RPA	P1	0.6207	DB08846	Carbonic anhydrase 12	O43570	CAH12_HUMAN	CA12		PYGM
RPA	Gallic acid	0.72	DB00945	5'-AMP-activated protein kinase subunit beta-2	O43741	AAKB2_HUMAN	PRKAB2		MBL2
RPA	P1	0.625	DB00945	5'-AMP-activated protein kinase subunit beta-2	O43741	AAKB2_HUMAN	PRKAB2		PIM1
RPA	catechin	0.6389	DB02670	SWI/SNF-related matrix-associated actin-dependent regulator of chromatin subfamily A member 5	O60264	SMCA5_HUMAN	SMARCA5		TOP1
RPA	catechin	0.6111	DB02379	SWI/SNF-related matrix-associated actin-dependent regulator of chromatin subfamily A member 5	O60264	SMCA5_HUMAN	SMARCA5		TOP2A
RPA	M21	0.6364	DB02379	SWI/SNF-related matrix-associated actin-dependent regulator of chromatin subfamily A member 5	O60264	SMCA5_HUMAN	SMARCA5		VDR
RPA	M21	0.6222	DB02670	SWI/SNF-related matrix-associated actin-dependent regulator of chromatin subfamily A member 5	O60264	SMCA5_HUMAN	SMARCA5		ESRRA
RPA	M3	0.6136	DB02379	SWI/SNF-related matrix-associated actin-dependent regulator of chromatin subfamily A member 5	O60264	SMCA5_HUMAN	SMARCA5		CYP19A1
RPA	M3	0.6	DB02670	SWI/SNF-related matrix-associated actin-dependent regulator of chromatin subfamily A member 5	O60264	SMCA5_HUMAN	SMARCA5		CYP2C9
RPA	M4	0.6222	DB02670	SWI/SNF-related matrix-associated actin-dependent regulator of chromatin subfamily A member 5	O60264	SMCA5_HUMAN	SMARCA5		ODC1
RPA	M4	0.6	DB02379	SWI/SNF-related matrix-associated actin-dependent regulator of chromatin subfamily A member 5	O60264	SMCA5_HUMAN	SMARCA5		FABP2
RPA	M6	0.6	DB02670	SWI/SNF-related matrix-associated actin-dependent regulator of chromatin subfamily A member 5	O60264	SMCA5_HUMAN	SMARCA5		SLC25A4
RPA	P10	0.6324	DB00197	Long-chain-fatty-acid--CoA ligase 4	O60488	ACSL4_HUMAN	ACSL4		IMPDH2
RPA	P12	0.6324	DB00197	Long-chain-fatty-acid--CoA ligase 4	O60488	ACSL4_HUMAN	ACSL4		ACE
RPA	P13	0.6143	DB00197	Long-chain-fatty-acid--CoA ligase 4	O60488	ACSL4_HUMAN	ACSL4		SRC
RPA	P14	0.6	DB00197	Long-chain-fatty-acid--CoA ligase 4	O60488	ACSL4_HUMAN	ACSL4		COX4I1
RPA	P15	0.6029	DB00197	Long-chain-fatty-acid--CoA ligase 4	O60488	ACSL4_HUMAN	ACSL4		CCL5
RPA	P16	0.6029	DB00197	Long-chain-fatty-acid--CoA ligase 4	O60488	ACSL4_HUMAN	ACSL4		CFTR
RPA	P17	0.6029	DB00197	Long-chain-fatty-acid--CoA ligase 4	O60488	ACSL4_HUMAN	ACSL4		RARG
RPA	P2	0.6087	DB00197	Long-chain-fatty-acid--CoA ligase 4	O60488	ACSL4_HUMAN	ACSL4		P4HA1
RPA	M6	0.6087	DB00126	Procollagen-lysine,2-oxoglutarate 5-dioxygenase 3	O60568	PLOD3_HUMAN	PLOD3		ADRB3
RPA	P13	0.6232	DB01497	E3 ubiquitin-protein ligase TRIM13	O60858	TRI13_HUMAN	TRIM13		HSD3B1
RPA	P13	0.6232	DB01548	E3 ubiquitin-protein ligase TRIM13	O60858	TRI13_HUMAN	TRIM13		HSD17B1
RPA	P14	0.6087	DB01497	E3 ubiquitin-protein ligase TRIM13	O60858	TRI13_HUMAN	TRIM13		MIF
RPA	P14	0.6087	DB01548	E3 ubiquitin-protein ligase TRIM13	O60858	TRI13_HUMAN	TRIM13		HGF
RPA	M11	0.7	DB00466	Glycine receptor subunit alpha-3	O75311	GLRA3_HUMAN	GLRA3		DRD2
RPA	M11	0.6552	DB00602	Glycine receptor subunit alpha-3	O75311	GLRA3_HUMAN	GLRA3		ACYP2
RPA	M13	0.7069	DB00602	Glycine receptor subunit alpha-3	O75311	GLRA3_HUMAN	GLRA3		COX6B1
RPA	M13	0.6	DB00466	Glycine receptor subunit alpha-3	O75311	GLRA3_HUMAN	GLRA3		GABRA1
RPA	M15	0.68	DB00466	Glycine receptor subunit alpha-3	O75311	GLRA3_HUMAN	GLRA3		DAO
RPA	M15	0.6379	DB00602	Glycine receptor subunit alpha-3	O75311	GLRA3_HUMAN	GLRA3		UQCRB
RPA	M18	0.6316	DB00602	Glycine receptor subunit alpha-3	O75311	GLRA3_HUMAN	GLRA3		CPA1
RPA	M18	0.6078	DB00466	Glycine receptor subunit alpha-3	O75311	GLRA3_HUMAN	GLRA3		PGAM2
RPA	M21	0.65	DB00602	Glycine receptor subunit alpha-3	O75311	GLRA3_HUMAN	GLRA3		NQO1
RPA	M24	0.661	DB00602	Glycine receptor subunit alpha-3	O75311	GLRA3_HUMAN	GLRA3		CD1D
RPA	M25	0.6552	DB00602	Glycine receptor subunit alpha-3	O75311	GLRA3_HUMAN	GLRA3		COX7C
RPA	M26	0.6786	DB00602	Glycine receptor subunit alpha-3	O75311	GLRA3_HUMAN	GLRA3		NQO2
RPA	M27	0.75	DB00602	Glycine receptor subunit alpha-3	O75311	GLRA3_HUMAN	GLRA3		ABO
RPA	M3	0.6897	DB00602	Glycine receptor subunit alpha-3	O75311	GLRA3_HUMAN	GLRA3		PRKCA
RPA	M4	0.7069	DB00602	Glycine receptor subunit alpha-3	O75311	GLRA3_HUMAN	GLRA3		CTRB1
RPA	M6	0.661	DB00602	Glycine receptor subunit alpha-3	O75311	GLRA3_HUMAN	GLRA3		PRKACA
RPA	P10	0.7097	DB00602	Glycine receptor subunit alpha-3	O75311	GLRA3_HUMAN	GLRA3		ADRA2B
RPA	P12	0.7097	DB00602	Glycine receptor subunit alpha-3	O75311	GLRA3_HUMAN	GLRA3		GABRB1
RPA	P13	0.7143	DB00602	Glycine receptor subunit alpha-3	O75311	GLRA3_HUMAN	GLRA3		GABRG2
RPA	P14	0.7258	DB00602	Glycine receptor subunit alpha-3	O75311	GLRA3_HUMAN	GLRA3		ADRA2C
RPA	P15	0.7333	DB00602	Glycine receptor subunit alpha-3	O75311	GLRA3_HUMAN	GLRA3		PAM
RPA	P16	0.7333	DB00602	Glycine receptor subunit alpha-3	O75311	GLRA3_HUMAN	GLRA3		HK1
RPA	P16	0.6034	DB00466	Glycine receptor subunit alpha-3	O75311	GLRA3_HUMAN	GLRA3		ORM2
RPA	P17	0.7333	DB00602	Glycine receptor subunit alpha-3	O75311	GLRA3_HUMAN	GLRA3		RXRA
RPA	P17	0.6034	DB00466	Glycine receptor subunit alpha-3	O75311	GLRA3_HUMAN	GLRA3		CEL
RPA	P2	0.6825	DB00602	Glycine receptor subunit alpha-3	O75311	GLRA3_HUMAN	GLRA3		NFKB1
RPA	P3	0.6935	DB00602	Glycine receptor subunit alpha-3	O75311	GLRA3_HUMAN	GLRA3		AMY2B
RPA	P5	0.7049	DB00602	Glycine receptor subunit alpha-3	O75311	GLRA3_HUMAN	GLRA3		PVALB
RPA	P6	0.6724	DB00602	Glycine receptor subunit alpha-3	O75311	GLRA3_HUMAN	GLRA3		M6PR
RPA	P6	0.6226	DB00466	Glycine receptor subunit alpha-3	O75311	GLRA3_HUMAN	GLRA3		COX5A
RPA	P7	0.7213	DB00602	Glycine receptor subunit alpha-3	O75311	GLRA3_HUMAN	GLRA3		ITGAL
RPA	P8	0.7049	DB00602	Glycine receptor subunit alpha-3	O75311	GLRA3_HUMAN	GLRA3		CYP2B6
RPA	P9	0.7049	DB00602	Glycine receptor subunit alpha-3	O75311	GLRA3_HUMAN	GLRA3		IMPDH1
RPA	catechin	0.7714	DB01094	Sterol O-acyltransferase 2	O75908	SOAT2_HUMAN	SOAT2		ATP6V1C1
RPA	M6	0.6087	DB00126	Gamma-butyrobetaine dioxygenase	O75936	BODG_HUMAN	BBOX1		DRD1
RPA	catechin	0.871	DB04216	Serine/threonine-protein kinase 17B	O94768	ST17B_HUMAN	STK17B		SDHB
RPA	Gallic acid	0.7241	DB04216	Serine/threonine-protein kinase 17B	O94768	ST17B_HUMAN	STK17B		DRD4
RPA	P1	0.6429	DB04216	Serine/threonine-protein kinase 17B	O94768	ST17B_HUMAN	STK17B		DRD5
RPA	M11	0.68	DB02587	Adenylate cyclase type 5	O95622	ADCY5_HUMAN	ADCY5		COMT
RPA	M13	0.6111	DB02587	Adenylate cyclase type 5	O95622	ADCY5_HUMAN	ADCY5		ACHE
RPA	M15	0.66	DB02587	Adenylate cyclase type 5	O95622	ADCY5_HUMAN	ADCY5		UQCRC2
RPA	M18	0.7234	DB02587	Adenylate cyclase type 5	O95622	ADCY5_HUMAN	ADCY5		CA4
RPA	M26	0.6735	DB02587	Adenylate cyclase type 5	O95622	ADCY5_HUMAN	ADCY5		FECH
RPA	M27	0.6034	DB02587	Adenylate cyclase type 5	O95622	ADCY5_HUMAN	ADCY5		CES1
RPA	M3	0.6538	DB02587	Adenylate cyclase type 5	O95622	ADCY5_HUMAN	ADCY5		PTGS1
RPA	M4	0.7059	DB02587	Adenylate cyclase type 5	O95622	ADCY5_HUMAN	ADCY5		CA6
RPA	M6	0.6226	DB02587	Adenylate cyclase type 5	O95622	ADCY5_HUMAN	ADCY5		GLRA2
RPA	P12	0.6207	DB02587	Adenylate cyclase type 5	O95622	ADCY5_HUMAN	ADCY5		SLC6A2
RPA	P13	0.6	DB02587	Adenylate cyclase type 5	O95622	ADCY5_HUMAN	ADCY5		GABRR1
RPA	P14	0.6102	DB02587	Adenylate cyclase type 5	O95622	ADCY5_HUMAN	ADCY5		COX7A1
RPA	P15	0.614	DB02587	Adenylate cyclase type 5	O95622	ADCY5_HUMAN	ADCY5		COX7B
RPA	P16	0.6429	DB02587	Adenylate cyclase type 5	O95622	ADCY5_HUMAN	ADCY5		CXCR1
RPA	P17	0.6429	DB02587	Adenylate cyclase type 5	O95622	ADCY5_HUMAN	ADCY5		ADRA1D
RPA	P3	0.6034	DB02587	Adenylate cyclase type 5	O95622	ADCY5_HUMAN	ADCY5		EDNRA
RPA	P5	0.614	DB02587	Adenylate cyclase type 5	O95622	ADCY5_HUMAN	ADCY5		ATP5A1
RPA	P6	0.6038	DB02587	Adenylate cyclase type 5	O95622	ADCY5_HUMAN	ADCY5		S100P
RPA	P7	0.6316	DB02587	Adenylate cyclase type 5	O95622	ADCY5_HUMAN	ADCY5		NFKBIA
RPA	P8	0.614	DB02587	Adenylate cyclase type 5	O95622	ADCY5_HUMAN	ADCY5		DDX6
RPA	P9	0.614	DB02587	Adenylate cyclase type 5	O95622	ADCY5_HUMAN	ADCY5		HSD3B2
RPA	M13	0.66	DB04141	Cytochrome b	P00156	CYB_HUMAN	MT-CYB		PDE4A
RPA	M21	0.6275	DB04141	Cytochrome b	P00156	CYB_HUMAN	MT-CYB		PIK3R1
RPA	M26	0.625	DB04141	Cytochrome b	P00156	CYB_HUMAN	MT-CYB		GABRB3
RPA	M27	0.7115	DB04141	Cytochrome b	P00156	CYB_HUMAN	MT-CYB		MAPK1
RPA	M3	0.7083	DB04141	Cytochrome b	P00156	CYB_HUMAN	MT-CYB		HSD11B1
RPA	M4	0.6939	DB04141	Cytochrome b	P00156	CYB_HUMAN	MT-CYB		NOS1
RPA	M6	0.64	DB04141	Cytochrome b	P00156	CYB_HUMAN	MT-CYB		PRDX5
RPA	P10	0.6667	DB04141	Cytochrome b	P00156	CYB_HUMAN	MT-CYB		SDHA
RPA	P12	0.6364	DB04141	Cytochrome b	P00156	CYB_HUMAN	MT-CYB		SLC5A2
RPA	P13	0.6429	DB04141	Cytochrome b	P00156	CYB_HUMAN	MT-CYB		GABRA5
RPA	P14	0.6545	DB04141	Cytochrome b	P00156	CYB_HUMAN	MT-CYB		UQCRC1
RPA	P15	0.6923	DB04141	Cytochrome b	P00156	CYB_HUMAN	MT-CYB		CCKAR
RPA	P16	0.6604	DB04141	Cytochrome b	P00156	CYB_HUMAN	MT-CYB		CDA
RPA	P17	0.6604	DB04141	Cytochrome b	P00156	CYB_HUMAN	MT-CYB		GABRA3
RPA	P2	0.6667	DB04141	Cytochrome b	P00156	CYB_HUMAN	MT-CYB		PTGER1
RPA	P3	0.6792	DB04141	Cytochrome b	P00156	CYB_HUMAN	MT-CYB		CA5A
RPA	P5	0.6923	DB04141	Cytochrome b	P00156	CYB_HUMAN	MT-CYB		NOS2
RPA	P7	0.6792	DB04141	Cytochrome b	P00156	CYB_HUMAN	MT-CYB		SFTPD
RPA	P8	0.6923	DB04141	Cytochrome b	P00156	CYB_HUMAN	MT-CYB		ADRA1A
RPA	P9	0.6923	DB04141	Cytochrome b	P00156	CYB_HUMAN	MT-CYB		PTGS2
RPA	M13	0.6	DB02659	Alcohol dehydrogenase 1C	P00326	ADH1G_HUMAN	ADH1C		ADRA1B
RPA	M24	0.6809	DB02659	Alcohol dehydrogenase 1C	P00326	ADH1G_HUMAN	ADH1C		OPRM1
RPA	M25	0.6383	DB02659	Alcohol dehydrogenase 1C	P00326	ADH1G_HUMAN	ADH1C		RORA
RPA	M26	0.7045	DB02659	Alcohol dehydrogenase 1C	P00326	ADH1G_HUMAN	ADH1C		PTGER4
RPA	M4	0.6327	DB02659	Alcohol dehydrogenase 1C	P00326	ADH1G_HUMAN	ADH1C		DRD3
RPA	M6	0.6809	DB02659	Alcohol dehydrogenase 1C	P00326	ADH1G_HUMAN	ADH1C		SCN1A
RPA	P14	0.6	DB02659	Alcohol dehydrogenase 1C	P00326	ADH1G_HUMAN	ADH1C		GCK
RPA	P16	0.6038	DB02659	Alcohol dehydrogenase 1C	P00326	ADH1G_HUMAN	ADH1C		SOAT1
RPA	P17	0.6038	DB02659	Alcohol dehydrogenase 1C	P00326	ADH1G_HUMAN	ADH1C		ATP5C1
RPA	P5	0.6038	DB02659	Alcohol dehydrogenase 1C	P00326	ADH1G_HUMAN	ADH1C		PPP1CC
RPA	P8	0.6038	DB02659	Alcohol dehydrogenase 1C	P00326	ADH1G_HUMAN	ADH1C		PPARG
RPA	P9	0.6038	DB02659	Alcohol dehydrogenase 1C	P00326	ADH1G_HUMAN	ADH1C		RPL3
RPA	M4	0.6271	DB00798	Dihydrofolate reductase	P00374	DYR_HUMAN	DHFR		GRIK1
RPA	catechin	0.7143	DB01644	Glutathione reductase, mitochondrial	P00390	GSHR_HUMAN	GSR		NNMT
RPA	M13	0.6	DB02659	Cytochrome c oxidase subunit 1	P00395	COX1_HUMAN	MT-CO1		OPRD1
RPA	M24	0.6809	DB02659	Cytochrome c oxidase subunit 1	P00395	COX1_HUMAN	MT-CO1		OPRK1
RPA	M25	0.6383	DB02659	Cytochrome c oxidase subunit 1	P00395	COX1_HUMAN	MT-CO1		OPRL1
RPA	M26	0.7045	DB02659	Cytochrome c oxidase subunit 1	P00395	COX1_HUMAN	MT-CO1		AKR1C3
RPA	M4	0.6327	DB02659	Cytochrome c oxidase subunit 1	P00395	COX1_HUMAN	MT-CO1		PIK3CA
RPA	M6	0.6809	DB02659	Cytochrome c oxidase subunit 1	P00395	COX1_HUMAN	MT-CO1		MTOR
RPA	P14	0.6	DB02659	Cytochrome c oxidase subunit 1	P00395	COX1_HUMAN	MT-CO1		PTGFR
RPA	P16	0.6038	DB02659	Cytochrome c oxidase subunit 1	P00395	COX1_HUMAN	MT-CO1		PTGER3
RPA	P17	0.6038	DB02659	Cytochrome c oxidase subunit 1	P00395	COX1_HUMAN	MT-CO1		PTGER2
RPA	P5	0.6038	DB02659	Cytochrome c oxidase subunit 1	P00395	COX1_HUMAN	MT-CO1		PTGIR
RPA	P8	0.6038	DB02659	Cytochrome c oxidase subunit 1	P00395	COX1_HUMAN	MT-CO1		CA7
RPA	P9	0.6038	DB02659	Cytochrome c oxidase subunit 1	P00395	COX1_HUMAN	MT-CO1		SYK
RPA	M13	0.6	DB02659	Cytochrome c oxidase subunit 2	P00403	COX2_HUMAN	MT-CO2		GNPDA1
RPA	M24	0.6809	DB02659	Cytochrome c oxidase subunit 2	P00403	COX2_HUMAN	MT-CO2		GABRA2
RPA	M25	0.6383	DB02659	Cytochrome c oxidase subunit 2	P00403	COX2_HUMAN	MT-CO2		GABRB2
RPA	M26	0.7045	DB02659	Cytochrome c oxidase subunit 2	P00403	COX2_HUMAN	MT-CO2		LGALS7
RPA	M4	0.6327	DB02659	Cytochrome c oxidase subunit 2	P00403	COX2_HUMAN	MT-CO2		UQCRFS1
RPA	M6	0.6809	DB02659	Cytochrome c oxidase subunit 2	P00403	COX2_HUMAN	MT-CO2		GABRA4
RPA	P14	0.6	DB02659	Cytochrome c oxidase subunit 2	P00403	COX2_HUMAN	MT-CO2		PIK3CG
RPA	P16	0.6038	DB02659	Cytochrome c oxidase subunit 2	P00403	COX2_HUMAN	MT-CO2		HCAR3
RPA	P17	0.6038	DB02659	Cytochrome c oxidase subunit 2	P00403	COX2_HUMAN	MT-CO2		FHIT
RPA	P5	0.6038	DB02659	Cytochrome c oxidase subunit 2	P00403	COX2_HUMAN	MT-CO2		METAP2
RPA	P8	0.6038	DB02659	Cytochrome c oxidase subunit 2	P00403	COX2_HUMAN	MT-CO2		RAB9A
RPA	P9	0.6038	DB02659	Cytochrome c oxidase subunit 2	P00403	COX2_HUMAN	MT-CO2		FABP6
RPA	M13	0.6	DB02659	Cytochrome c oxidase subunit 3	P00414	COX3_HUMAN	MT-CO3		CLCN2
RPA	M24	0.6809	DB02659	Cytochrome c oxidase subunit 3	P00414	COX3_HUMAN	MT-CO3		RPS6KA3
RPA	M25	0.6383	DB02659	Cytochrome c oxidase subunit 3	P00414	COX3_HUMAN	MT-CO3		NR0B1
RPA	M26	0.7045	DB02659	Cytochrome c oxidase subunit 3	P00414	COX3_HUMAN	MT-CO3		AKR1D1
RPA	M4	0.6327	DB02659	Cytochrome c oxidase subunit 3	P00414	COX3_HUMAN	MT-CO3		HRSP12
RPA	M6	0.6809	DB02659	Cytochrome c oxidase subunit 3	P00414	COX3_HUMAN	MT-CO3		AKR1C2
RPA	P14	0.6	DB02659	Cytochrome c oxidase subunit 3	P00414	COX3_HUMAN	MT-CO3		PLK1
RPA	P16	0.6038	DB02659	Cytochrome c oxidase subunit 3	P00414	COX3_HUMAN	MT-CO3		METAP1
RPA	P17	0.6038	DB02659	Cytochrome c oxidase subunit 3	P00414	COX3_HUMAN	MT-CO3		PRKAG1
RPA	P5	0.6038	DB02659	Cytochrome c oxidase subunit 3	P00414	COX3_HUMAN	MT-CO3		PRKAA2
RPA	P8	0.6038	DB02659	Cytochrome c oxidase subunit 3	P00414	COX3_HUMAN	MT-CO3		MTTP
RPA	P9	0.6038	DB02659	Cytochrome c oxidase subunit 3	P00414	COX3_HUMAN	MT-CO3		LYZ
RPA	Gallic acid	0.7857	DB06262	Phenylalanine-4-hydroxylase	P00439	PH4H_HUMAN	PAH		YWHAE
RPA	P1	0.6429	DB06262	Phenylalanine-4-hydroxylase	P00439	PH4H_HUMAN	PAH		ESRRG
RPA	Gallic acid	0.6538	DB07718	Prothrombin	P00734	THRB_HUMAN	F2		FKBP1A
RPA	P1	0.625	DB07718	Prothrombin	P00734	THRB_HUMAN	F2		GNAS
RPA	P4	0.6375	DB00569	Coagulation factor X	P00742	FA10_HUMAN	F10		SKP1
RPA	M26	0.6327	DB01088	Tissue-type plasminogen activator	P00750	TPA_HUMAN	PLAT		ACTA1
RPA	M4	0.6038	DB01088	Tissue-type plasminogen activator	P00750	TPA_HUMAN	PLAT		TUBA4A
RPA	P11	0.6	DB01050	Tissue-type plasminogen activator	P00750	TPA_HUMAN	PLAT		CSNK2A1
RPA	P16	0.6071	DB01088	Tissue-type plasminogen activator	P00750	TPA_HUMAN	PLAT		HBB
RPA	P17	0.6071	DB01088	Tissue-type plasminogen activator	P00750	TPA_HUMAN	PLAT		HBA1
RPA	P6	0.6275	DB01088	Tissue-type plasminogen activator	P00750	TPA_HUMAN	PLAT		GABRE
RPA	catechin	0.7353	DB08846	Carbonic anhydrase 1	P00915	CAH1_HUMAN	CA1		LCN2
RPA	Gallic acid	0.7	DB08846	Carbonic anhydrase 1	P00915	CAH1_HUMAN	CA1		ARF1
RPA	P1	0.6207	DB08846	Carbonic anhydrase 1	P00915	CAH1_HUMAN	CA1		LRP2
RPA	catechin	0.7353	DB08846	Carbonic anhydrase 2	P00918	CAH2_HUMAN	CA2		CDK6
RPA	Gallic acid	0.7	DB08846	Carbonic anhydrase 2	P00918	CAH2_HUMAN	CA2		NFKB2
RPA	P1	0.6207	DB08846	Carbonic anhydrase 2	P00918	CAH2_HUMAN	CA2		COX6A2
RPA	P11	0.9	DB03975	Carbonic anhydrase 2	P00918	CAH2_HUMAN	CA2		PLOD1
RPA	P11	0.6667	DB01942	Carbonic anhydrase 2	P00918	CAH2_HUMAN	CA2		TOP2B
RPA	P11	0.6	DB01671	Carbonic anhydrase 2	P00918	CAH2_HUMAN	CA2		PPARD
RPA	P4	0.6447	DB02894	Carbonic anhydrase 2	P00918	CAH2_HUMAN	CA2		GLO1
RPA	P4	0.6184	DB00273	Carbonic anhydrase 2	P00918	CAH2_HUMAN	CA2		AKR1C1
RPA	P4	0.65	DB00407	Antithrombin-III	P01008	ANT3_HUMAN	SERPINC1		PRKCD
RPA	P4	0.6375	DB00569	Antithrombin-III	P01008	ANT3_HUMAN	SERPINC1		SULT2A1
RPA	M11	0.6038	DB01998	Alpha-1-antitrypsin	P01009	A1AT_HUMAN	SERPINA1		PDE4B
RPA	M13	0.7255	DB01998	Alpha-1-antitrypsin	P01009	A1AT_HUMAN	SERPINA1		BCL2L1
RPA	M15	0.6154	DB01998	Alpha-1-antitrypsin	P01009	A1AT_HUMAN	SERPINA1		TGM3
RPA	M21	0.6923	DB01998	Alpha-1-antitrypsin	P01009	A1AT_HUMAN	SERPINA1		CRYZ
RPA	M24	0.6111	DB01998	Alpha-1-antitrypsin	P01009	A1AT_HUMAN	SERPINA1		ADCY2
RPA	M25	0.6038	DB01998	Alpha-1-antitrypsin	P01009	A1AT_HUMAN	SERPINA1		PDE4C
RPA	M26	0.6939	DB01998	Alpha-1-antitrypsin	P01009	A1AT_HUMAN	SERPINA1		PDE4D
RPA	M27	0.7736	DB01998	Alpha-1-antitrypsin	P01009	A1AT_HUMAN	SERPINA1		KCNMA1
RPA	M3	0.6731	DB01998	Alpha-1-antitrypsin	P01009	A1AT_HUMAN	SERPINA1		KCNH2
RPA	M4	0.6923	DB01998	Alpha-1-antitrypsin	P01009	A1AT_HUMAN	SERPINA1		PRKAA1
RPA	M6	0.7059	DB01998	Alpha-1-antitrypsin	P01009	A1AT_HUMAN	SERPINA1		CTBP1
RPA	P10	0.7273	DB01998	Alpha-1-antitrypsin	P01009	A1AT_HUMAN	SERPINA1		PTK2B
RPA	P12	0.7273	DB01998	Alpha-1-antitrypsin	P01009	A1AT_HUMAN	SERPINA1		SQLE
RPA	P13	0.7321	DB01998	Alpha-1-antitrypsin	P01009	A1AT_HUMAN	SERPINA1		PTGR1
RPA	P14	0.7455	DB01998	Alpha-1-antitrypsin	P01009	A1AT_HUMAN	SERPINA1		QPRT
RPA	P15	0.7547	DB01998	Alpha-1-antitrypsin	P01009	A1AT_HUMAN	SERPINA1		NCOA2
RPA	P16	0.7547	DB01998	Alpha-1-antitrypsin	P01009	A1AT_HUMAN	SERPINA1		NCOA1
RPA	P17	0.7547	DB01998	Alpha-1-antitrypsin	P01009	A1AT_HUMAN	SERPINA1		ETFDH
RPA	P2	0.7593	DB01998	Alpha-1-antitrypsin	P01009	A1AT_HUMAN	SERPINA1		ENOX2
RPA	P3	0.7736	DB01998	Alpha-1-antitrypsin	P01009	A1AT_HUMAN	SERPINA1		GABRA6
RPA	P5	0.7885	DB01998	Alpha-1-antitrypsin	P01009	A1AT_HUMAN	SERPINA1		PTGIS
RPA	P6	0.6538	DB01998	Alpha-1-antitrypsin	P01009	A1AT_HUMAN	SERPINA1		HIF1A
RPA	P7	0.7736	DB01998	Alpha-1-antitrypsin	P01009	A1AT_HUMAN	SERPINA1		CYP1B1
RPA	P8	0.7885	DB01998	Alpha-1-antitrypsin	P01009	A1AT_HUMAN	SERPINA1		CA9
RPA	P9	0.7885	DB01998	Alpha-1-antitrypsin	P01009	A1AT_HUMAN	SERPINA1		CYP51A1
RPA	P4	0.6765	DB00364	Pro-epidermal growth factor	P01133	EGF_HUMAN	EGF		P3H1
RPA	P13	0.6232	DB01497	Pro-opiomelanocortin	P01189	COLI_HUMAN	POMC		KRTAP5-3
RPA	P14	0.6087	DB01497	Pro-opiomelanocortin	P01189	COLI_HUMAN	POMC		OGFOD2
RPA	catechin	0.6111	DB02379	Interferon beta	P01574	IFNB_HUMAN	IFNB1		ALKBH2
RPA	M21	0.6364	DB02379	Interferon beta	P01574	IFNB_HUMAN	IFNB1		UGT3A1
RPA	M3	0.6136	DB02379	Interferon beta	P01574	IFNB_HUMAN	IFNB1		HIBCH
RPA	M4	0.6	DB02379	Interferon beta	P01574	IFNB_HUMAN	IFNB1		AADACL2
RPA	M24	0.6071	DB05442	Interleukin-1 beta	P01584	IL1B_HUMAN	IL1B		DHRS4L2
RPA	M25	0.6	DB05442	Interleukin-1 beta	P01584	IL1B_HUMAN	IL1B		LCTL
RPA	M13	0.6458	DB07716	Ig kappa chain C region	P01834	IGKC_HUMAN	IGKC		KRTAP5-2
RPA	M21	0.7556	DB07716	Ig kappa chain C region	P01834	IGKC_HUMAN	IGKC		EFTUD1
RPA	M27	0.6667	DB07716	Ig kappa chain C region	P01834	IGKC_HUMAN	IGKC		GLT6D1
RPA	M6	0.6596	DB07716	Ig kappa chain C region	P01834	IGKC_HUMAN	IGKC		P3H2
RPA	P10	0.6538	DB07716	Ig kappa chain C region	P01834	IGKC_HUMAN	IGKC		P3H3
RPA	P12	0.6226	DB07716	Ig kappa chain C region	P01834	IGKC_HUMAN	IGKC		GABRG1
RPA	P13	0.6296	DB07716	Ig kappa chain C region	P01834	IGKC_HUMAN	IGKC		OGFOD1
RPA	P14	0.6415	DB07716	Ig kappa chain C region	P01834	IGKC_HUMAN	IGKC		HSD17B11
RPA	P15	0.68	DB07716	Ig kappa chain C region	P01834	IGKC_HUMAN	IGKC		HCAR2
RPA	P16	0.6471	DB07716	Ig kappa chain C region	P01834	IGKC_HUMAN	IGKC		ESR2
RPA	P17	0.6471	DB07716	Ig kappa chain C region	P01834	IGKC_HUMAN	IGKC		HDAC2
RPA	P2	0.6538	DB07716	Ig kappa chain C region	P01834	IGKC_HUMAN	IGKC		SLC47A1
RPA	P3	0.6667	DB07716	Ig kappa chain C region	P01834	IGKC_HUMAN	IGKC		EGLN2
RPA	P5	0.68	DB07716	Ig kappa chain C region	P01834	IGKC_HUMAN	IGKC		PGLYRP3
RPA	P6	0.6042	DB07716	Ig kappa chain C region	P01834	IGKC_HUMAN	IGKC		ALKBH3
RPA	P7	0.6667	DB07716	Ig kappa chain C region	P01834	IGKC_HUMAN	IGKC		NR1H4
RPA	P8	0.68	DB07716	Ig kappa chain C region	P01834	IGKC_HUMAN	IGKC		CYTH2
RPA	P9	0.68	DB07716	Ig kappa chain C region	P01834	IGKC_HUMAN	IGKC		SDHC
RPA	catechin	0.75	DB07764	Ig gamma-1 chain C region	P01857	IGHG1_HUMAN	IGHG1		SLC29A1
RPA	catechin	0.625	DB04473	Ig gamma-1 chain C region	P01857	IGHG1_HUMAN	IGHG1		SMO
RPA	Gallic acid	0.6923	DB04473	Ig gamma-1 chain C region	P01857	IGHG1_HUMAN	IGHG1		GABRG3
RPA	Gallic acid	0.6552	DB07764	Ig gamma-1 chain C region	P01857	IGHG1_HUMAN	IGHG1		VKORC1
RPA	M11	0.6042	DB08510	Ig gamma-2 chain C region	P01859	IGHG2_HUMAN	IGHG2		GGACT
RPA	M18	0.6087	DB08510	Ig gamma-2 chain C region	P01859	IGHG2_HUMAN	IGHG2		NUDT9
RPA	M24	0.6809	DB08510	Ig gamma-2 chain C region	P01859	IGHG2_HUMAN	IGHG2		KDM5D
RPA	M24	0.6275	DB08547	Ig gamma-2 chain C region	P01859	IGHG2_HUMAN	IGHG2		SIGLEC1
RPA	M24	0.6222	DB02854	Ig gamma-2 chain C region	P01859	IGHG2_HUMAN	IGHG2		EGLN1
RPA	M25	0.6383	DB08510	Ig gamma-2 chain C region	P01859	IGHG2_HUMAN	IGHG2		P2RY12
RPA	M26	0.6429	DB02854	Ig gamma-2 chain C region	P01859	IGHG2_HUMAN	IGHG2		EGLN3
RPA	M26	0.6304	DB08510	Ig gamma-2 chain C region	P01859	IGHG2_HUMAN	IGHG2		NCOA5
RPA	M4	0.6327	DB08510	Ig gamma-2 chain C region	P01859	IGHG2_HUMAN	IGHG2		TREM1
RPA	M6	0.6122	DB08510	Ig gamma-2 chain C region	P01859	IGHG2_HUMAN	IGHG2		SLCO1B3
RPA	P16	0.6038	DB08510	Ig gamma-2 chain C region	P01859	IGHG2_HUMAN	IGHG2		GPHN
RPA	P17	0.6038	DB08510	Ig gamma-2 chain C region	P01859	IGHG2_HUMAN	IGHG2		TMLHE
RPA	P6	0.6596	DB08510	Ig gamma-2 chain C region	P01859	IGHG2_HUMAN	IGHG2		HIF1AN
RPA	P6	0.6078	DB08547	Ig gamma-2 chain C region	P01859	IGHG2_HUMAN	IGHG2		P4HTM
RPA	catechin	0.6111	DB02379	Myoglobin	P02144	MYG_HUMAN	MB		GLTP
RPA	M21	0.6364	DB02379	Myoglobin	P02144	MYG_HUMAN	MB		PLA2G2E
RPA	M3	0.6136	DB02379	Myoglobin	P02144	MYG_HUMAN	MB		B3GAT1
RPA	M4	0.6	DB02379	Myoglobin	P02144	MYG_HUMAN	MB		POLK
RPA	P4	0.6765	DB00364	Fibrinogen alpha chain	P02671	FIBA_HUMAN	FGA		UQCR10
RPA	P4	0.6765	DB00364	Fibrinogen beta chain	P02675	FIBB_HUMAN	FGB		PRKAG3
RPA	P4	0.6765	DB00364	Fibrinogen gamma chain	P02679	FIBG_HUMAN	FGG		PRKAG2
RPA	M11	0.6889	DB01651	Serum amyloid P-component	P02743	SAMP_HUMAN	APCS		SLC23A1
RPA	M13	0.7174	DB01651	Serum amyloid P-component	P02743	SAMP_HUMAN	APCS		HAO1
RPA	M15	0.7045	DB01651	Serum amyloid P-component	P02743	SAMP_HUMAN	APCS		MAN1B1
RPA	M18	0.6977	DB01651	Serum amyloid P-component	P02743	SAMP_HUMAN	APCS		CA14
RPA	M21	0.6458	DB01651	Serum amyloid P-component	P02743	SAMP_HUMAN	APCS		GABRQ
RPA	M24	0.625	DB01651	Serum amyloid P-component	P02743	SAMP_HUMAN	APCS		CA5B
RPA	M25	0.6522	DB01651	Serum amyloid P-component	P02743	SAMP_HUMAN	APCS		RTCB
RPA	M26	0.6444	DB01651	Serum amyloid P-component	P02743	SAMP_HUMAN	APCS		PRKAB1
RPA	M27	0.6667	DB01651	Serum amyloid P-component	P02743	SAMP_HUMAN	APCS		HS3ST3A1
RPA	M3	0.7333	DB01651	Serum amyloid P-component	P02743	SAMP_HUMAN	APCS		SLCO1B1
RPA	M4	0.7174	DB01651	Serum amyloid P-component	P02743	SAMP_HUMAN	APCS
RPA	P10	0.6226	DB01651	Serum amyloid P-component	P02743	SAMP_HUMAN	APCS
RPA	P12	0.6226	DB01651	Serum amyloid P-component	P02743	SAMP_HUMAN	APCS
RPA	P13	0.6604	DB01651	Serum amyloid P-component	P02743	SAMP_HUMAN	APCS
RPA	P14	0.6731	DB01651	Serum amyloid P-component	P02743	SAMP_HUMAN	APCS
RPA	P15	0.6471	DB01651	Serum amyloid P-component	P02743	SAMP_HUMAN	APCS
RPA	P16	0.6471	DB01651	Serum amyloid P-component	P02743	SAMP_HUMAN	APCS
RPA	P17	0.6471	DB01651	Serum amyloid P-component	P02743	SAMP_HUMAN	APCS
RPA	P2	0.6226	DB01651	Serum amyloid P-component	P02743	SAMP_HUMAN	APCS
RPA	P3	0.6346	DB01651	Serum amyloid P-component	P02743	SAMP_HUMAN	APCS
RPA	P5	0.6471	DB01651	Serum amyloid P-component	P02743	SAMP_HUMAN	APCS
RPA	P6	0.6383	DB01651	Serum amyloid P-component	P02743	SAMP_HUMAN	APCS
RPA	P7	0.6346	DB01651	Serum amyloid P-component	P02743	SAMP_HUMAN	APCS
RPA	P8	0.6471	DB01651	Serum amyloid P-component	P02743	SAMP_HUMAN	APCS
RPA	P9	0.6471	DB01651	Serum amyloid P-component	P02743	SAMP_HUMAN	APCS
RPA	P13	0.6269	DB00497	Alpha-1-acid glycoprotein 1	P02763	A1AG1_HUMAN	ORM1
RPA	P14	0.6119	DB00497	Alpha-1-acid glycoprotein 1	P02763	A1AG1_HUMAN	ORM1
RPA	M4	0.6167	DB00199	Serum albumin	P02768	ALBU_HUMAN	ALB
RPA	P13	0.6053	DB00512	Serum albumin	P02768	ALBU_HUMAN	ALB
RPA	catechin	0.625	DB03485	Lactotransferrin	P02788	TRFL_HUMAN	LTF
RPA	Gallic acid	0.6923	DB03485	Lactotransferrin	P02788	TRFL_HUMAN	LTF
RPA	catechin	0.8065	DB01645	Estrogen receptor	P03372	ESR1_HUMAN	ESR1
RPA	catechin	0.6286	DB08737	Estrogen receptor	P03372	ESR1_HUMAN	ESR1
RPA	catechin	0.6176	DB07933	Estrogen receptor	P03372	ESR1_HUMAN	ESR1
RPA	Gallic acid	0.6552	DB01645	Estrogen receptor	P03372	ESR1_HUMAN	ESR1
RPA	M24	0.6939	DB07707	Estrogen receptor	P03372	ESR1_HUMAN	ESR1
RPA	M25	0.62	DB07707	Estrogen receptor	P03372	ESR1_HUMAN	ESR1
RPA	M25	0.6	DB07087	Estrogen receptor	P03372	ESR1_HUMAN	ESR1
RPA	M26	0.6275	DB01108	Estrogen receptor	P03372	ESR1_HUMAN	ESR1
RPA	M26	0.6122	DB07707	Estrogen receptor	P03372	ESR1_HUMAN	ESR1
RPA	M26	0.6087	DB04573	Estrogen receptor	P03372	ESR1_HUMAN	ESR1
RPA	M26	0.6	DB06871	Estrogen receptor	P03372	ESR1_HUMAN	ESR1
RPA	M27	0.6481	DB07087	Estrogen receptor	P03372	ESR1_HUMAN	ESR1
RPA	M3	0.6078	DB07087	Estrogen receptor	P03372	ESR1_HUMAN	ESR1
RPA	M4	0.6154	DB07707	Estrogen receptor	P03372	ESR1_HUMAN	ESR1
RPA	M6	0.6111	DB01108	Estrogen receptor	P03372	ESR1_HUMAN	ESR1
RPA	M6	0.6078	DB07087	Estrogen receptor	P03372	ESR1_HUMAN	ESR1
RPA	P10	0.6364	DB07087	Estrogen receptor	P03372	ESR1_HUMAN	ESR1
RPA	P12	0.625	DB07707	Estrogen receptor	P03372	ESR1_HUMAN	ESR1
RPA	P12	0.6226	DB04573	Estrogen receptor	P03372	ESR1_HUMAN	ESR1
RPA	P12	0.6071	DB07087	Estrogen receptor	P03372	ESR1_HUMAN	ESR1
RPA	P13	0.6607	DB07707	Estrogen receptor	P03372	ESR1_HUMAN	ESR1
RPA	P13	0.6429	DB07087	Estrogen receptor	P03372	ESR1_HUMAN	ESR1
RPA	P13	0.6	DB04573	Estrogen receptor	P03372	ESR1_HUMAN	ESR1
RPA	P14	0.6545	DB07087	Estrogen receptor	P03372	ESR1_HUMAN	ESR1
RPA	P14	0.6429	DB07707	Estrogen receptor	P03372	ESR1_HUMAN	ESR1
RPA	P15	0.6296	DB07087	Estrogen receptor	P03372	ESR1_HUMAN	ESR1
RPA	P16	0.6	DB07087	Estrogen receptor	P03372	ESR1_HUMAN	ESR1
RPA	P17	0.6	DB07087	Estrogen receptor	P03372	ESR1_HUMAN	ESR1
RPA	P2	0.6364	DB07087	Estrogen receptor	P03372	ESR1_HUMAN	ESR1
RPA	P2	0.625	DB07707	Estrogen receptor	P03372	ESR1_HUMAN	ESR1
RPA	P2	0.6226	DB04573	Estrogen receptor	P03372	ESR1_HUMAN	ESR1
RPA	P3	0.6481	DB07087	Estrogen receptor	P03372	ESR1_HUMAN	ESR1
RPA	P3	0.6071	DB07707	Estrogen receptor	P03372	ESR1_HUMAN	ESR1
RPA	P3	0.6038	DB04573	Estrogen receptor	P03372	ESR1_HUMAN	ESR1
RPA	P4	0.6429	DB04574	Estrogen receptor	P03372	ESR1_HUMAN	ESR1
RPA	P5	0.6296	DB07087	Estrogen receptor	P03372	ESR1_HUMAN	ESR1
RPA	P7	0.6182	DB07087	Estrogen receptor	P03372	ESR1_HUMAN	ESR1
RPA	P8	0.6296	DB07087	Estrogen receptor	P03372	ESR1_HUMAN	ESR1
RPA	P9	0.6296	DB07087	Estrogen receptor	P03372	ESR1_HUMAN	ESR1
RPA	M18	0.6275	DB00641	3-hydroxy-3-methylglutaryl-coenzyme A reductase	P04035	HMDH_HUMAN	HMGCR
RPA	M18	0.6	DB00227	3-hydroxy-3-methylglutaryl-coenzyme A reductase	P04035	HMDH_HUMAN	HMGCR
RPA	M24	0.6296	DB00641	3-hydroxy-3-methylglutaryl-coenzyme A reductase	P04035	HMDH_HUMAN	HMGCR
RPA	M24	0.6038	DB00227	3-hydroxy-3-methylglutaryl-coenzyme A reductase	P04035	HMDH_HUMAN	HMGCR
RPA	M25	0.6226	DB00641	3-hydroxy-3-methylglutaryl-coenzyme A reductase	P04035	HMDH_HUMAN	HMGCR
RPA	M3	0.6296	DB00641	3-hydroxy-3-methylglutaryl-coenzyme A reductase	P04035	HMDH_HUMAN	HMGCR
RPA	M3	0.6038	DB00227	3-hydroxy-3-methylglutaryl-coenzyme A reductase	P04035	HMDH_HUMAN	HMGCR
RPA	M4	0.6481	DB00641	3-hydroxy-3-methylglutaryl-coenzyme A reductase	P04035	HMDH_HUMAN	HMGCR
RPA	M4	0.6226	DB00175	3-hydroxy-3-methylglutaryl-coenzyme A reductase	P04035	HMDH_HUMAN	HMGCR
RPA	M4	0.6226	DB00227	3-hydroxy-3-methylglutaryl-coenzyme A reductase	P04035	HMDH_HUMAN	HMGCR
RPA	M4	0.6226	DB06693	3-hydroxy-3-methylglutaryl-coenzyme A reductase	P04035	HMDH_HUMAN	HMGCR
RPA	P6	0.6111	DB00641	3-hydroxy-3-methylglutaryl-coenzyme A reductase	P04035	HMDH_HUMAN	HMGCR
RPA	M13	0.6	DB02659	Phospholipase A2	P04054	PA21B_HUMAN	PLA2G1B
RPA	M24	0.6809	DB02659	Phospholipase A2	P04054	PA21B_HUMAN	PLA2G1B
RPA	M25	0.6383	DB02659	Phospholipase A2	P04054	PA21B_HUMAN	PLA2G1B
RPA	M26	0.7045	DB02659	Phospholipase A2	P04054	PA21B_HUMAN	PLA2G1B
RPA	M4	0.6327	DB02659	Phospholipase A2	P04054	PA21B_HUMAN	PLA2G1B
RPA	M6	0.6809	DB02659	Phospholipase A2	P04054	PA21B_HUMAN	PLA2G1B
RPA	P14	0.6	DB02659	Phospholipase A2	P04054	PA21B_HUMAN	PLA2G1B
RPA	P16	0.6038	DB02659	Phospholipase A2	P04054	PA21B_HUMAN	PLA2G1B
RPA	P17	0.6038	DB02659	Phospholipase A2	P04054	PA21B_HUMAN	PLA2G1B
RPA	P5	0.6038	DB02659	Phospholipase A2	P04054	PA21B_HUMAN	PLA2G1B
RPA	P8	0.6038	DB02659	Phospholipase A2	P04054	PA21B_HUMAN	PLA2G1B
RPA	P9	0.6038	DB02659	Phospholipase A2	P04054	PA21B_HUMAN	PLA2G1B
RPA	Gallic acid	0.7727	DB03106	Glucosylceramidase	P04062	GLCM_HUMAN	GBA
RPA	P1	0.6667	DB03106	Glucosylceramidase	P04062	GLCM_HUMAN	GBA
RPA	M11	0.6034	DB00288	Annexin A1	P04083	ANXA1_HUMAN	ANXA1
RPA	M13	0.6552	DB00288	Annexin A1	P04083	ANXA1_HUMAN	ANXA1
RPA	M13	0.6182	DB00741	Annexin A1	P04083	ANXA1_HUMAN	ANXA1
RPA	M24	0.6667	DB00288	Annexin A1	P04083	ANXA1_HUMAN	ANXA1
RPA	M24	0.6296	DB00741	Annexin A1	P04083	ANXA1_HUMAN	ANXA1
RPA	M25	0.6607	DB00288	Annexin A1	P04083	ANXA1_HUMAN	ANXA1
RPA	M25	0.6226	DB00741	Annexin A1	P04083	ANXA1_HUMAN	ANXA1
RPA	M26	0.7143	DB00741	Annexin A1	P04083	ANXA1_HUMAN	ANXA1
RPA	M26	0.6545	DB00288	Annexin A1	P04083	ANXA1_HUMAN	ANXA1
RPA	M26	0.6481	DB01234	Annexin A1	P04083	ANXA1_HUMAN	ANXA1
RPA	M27	0.6379	DB00741	Annexin A1	P04083	ANXA1_HUMAN	ANXA1
RPA	M27	0.619	DB00288	Annexin A1	P04083	ANXA1_HUMAN	ANXA1
RPA	M3	0.6604	DB00741	Annexin A1	P04083	ANXA1_HUMAN	ANXA1
RPA	M3	0.6102	DB00288	Annexin A1	P04083	ANXA1_HUMAN	ANXA1
RPA	M3	0.6034	DB01234	Annexin A1	P04083	ANXA1_HUMAN	ANXA1
RPA	M4	0.6792	DB00741	Annexin A1	P04083	ANXA1_HUMAN	ANXA1
RPA	M4	0.6271	DB00288	Annexin A1	P04083	ANXA1_HUMAN	ANXA1
RPA	M4	0.6207	DB01234	Annexin A1	P04083	ANXA1_HUMAN	ANXA1
RPA	M6	0.7255	DB00741	Annexin A1	P04083	ANXA1_HUMAN	ANXA1
RPA	M6	0.6607	DB01234	Annexin A1	P04083	ANXA1_HUMAN	ANXA1
RPA	M6	0.6379	DB00288	Annexin A1	P04083	ANXA1_HUMAN	ANXA1
RPA	P10	0.6271	DB00741	Annexin A1	P04083	ANXA1_HUMAN	ANXA1
RPA	P10	0.6094	DB00288	Annexin A1	P04083	ANXA1_HUMAN	ANXA1
RPA	P12	0.6349	DB00288	Annexin A1	P04083	ANXA1_HUMAN	ANXA1
RPA	P12	0.6271	DB00741	Annexin A1	P04083	ANXA1_HUMAN	ANXA1
RPA	P13	0.6333	DB00741	Annexin A1	P04083	ANXA1_HUMAN	ANXA1
RPA	P13	0.6154	DB00288	Annexin A1	P04083	ANXA1_HUMAN	ANXA1
RPA	P14	0.6441	DB00741	Annexin A1	P04083	ANXA1_HUMAN	ANXA1
RPA	P14	0.625	DB00288	Annexin A1	P04083	ANXA1_HUMAN	ANXA1
RPA	P15	0.6491	DB00741	Annexin A1	P04083	ANXA1_HUMAN	ANXA1
RPA	P15	0.629	DB00288	Annexin A1	P04083	ANXA1_HUMAN	ANXA1
RPA	P16	0.6557	DB00288	Annexin A1	P04083	ANXA1_HUMAN	ANXA1
RPA	P16	0.6491	DB00741	Annexin A1	P04083	ANXA1_HUMAN	ANXA1
RPA	P17	0.6557	DB00288	Annexin A1	P04083	ANXA1_HUMAN	ANXA1
RPA	P17	0.6491	DB00741	Annexin A1	P04083	ANXA1_HUMAN	ANXA1
RPA	P2	0.6271	DB00741	Annexin A1	P04083	ANXA1_HUMAN	ANXA1
RPA	P2	0.6094	DB00288	Annexin A1	P04083	ANXA1_HUMAN	ANXA1
RPA	P3	0.6379	DB00741	Annexin A1	P04083	ANXA1_HUMAN	ANXA1
RPA	P3	0.619	DB00288	Annexin A1	P04083	ANXA1_HUMAN	ANXA1
RPA	P5	0.6491	DB00741	Annexin A1	P04083	ANXA1_HUMAN	ANXA1
RPA	P5	0.629	DB00288	Annexin A1	P04083	ANXA1_HUMAN	ANXA1
RPA	P6	0.6786	DB00288	Annexin A1	P04083	ANXA1_HUMAN	ANXA1
RPA	P6	0.6111	DB00741	Annexin A1	P04083	ANXA1_HUMAN	ANXA1
RPA	P7	0.6667	DB00741	Annexin A1	P04083	ANXA1_HUMAN	ANXA1
RPA	P7	0.6452	DB00288	Annexin A1	P04083	ANXA1_HUMAN	ANXA1
RPA	P7	0.6129	DB01234	Annexin A1	P04083	ANXA1_HUMAN	ANXA1
RPA	P8	0.6491	DB00741	Annexin A1	P04083	ANXA1_HUMAN	ANXA1
RPA	P8	0.629	DB00288	Annexin A1	P04083	ANXA1_HUMAN	ANXA1
RPA	P9	0.6491	DB00741	Annexin A1	P04083	ANXA1_HUMAN	ANXA1
RPA	P9	0.629	DB00288	Annexin A1	P04083	ANXA1_HUMAN	ANXA1
RPA	M11	0.625	DB01410	Glucocorticoid receptor	P04150	GCR_HUMAN	NR3C1
RPA	M11	0.625	DB01260	Glucocorticoid receptor	P04150	GCR_HUMAN	NR3C1
RPA	M11	0.625	DB01222	Glucocorticoid receptor	P04150	GCR_HUMAN	NR3C1
RPA	M11	0.614	DB01047	Glucocorticoid receptor	P04150	GCR_HUMAN	NR3C1
RPA	M11	0.6034	DB00591	Glucocorticoid receptor	P04150	GCR_HUMAN	NR3C1
RPA	M11	0.6034	DB00288	Glucocorticoid receptor	P04150	GCR_HUMAN	NR3C1
RPA	M11	0.6034	DB00180	Glucocorticoid receptor	P04150	GCR_HUMAN	NR3C1
RPA	M13	0.6786	DB01410	Glucocorticoid receptor	P04150	GCR_HUMAN	NR3C1
RPA	M13	0.6786	DB01260	Glucocorticoid receptor	P04150	GCR_HUMAN	NR3C1
RPA	M13	0.6786	DB01222	Glucocorticoid receptor	P04150	GCR_HUMAN	NR3C1
RPA	M13	0.6667	DB01047	Glucocorticoid receptor	P04150	GCR_HUMAN	NR3C1
RPA	M13	0.6552	DB00591	Glucocorticoid receptor	P04150	GCR_HUMAN	NR3C1
RPA	M13	0.6552	DB00288	Glucocorticoid receptor	P04150	GCR_HUMAN	NR3C1
RPA	M13	0.6552	DB00180	Glucocorticoid receptor	P04150	GCR_HUMAN	NR3C1
RPA	M13	0.6333	DB00846	Glucocorticoid receptor	P04150	GCR_HUMAN	NR3C1
RPA	M13	0.6182	DB00860	Glucocorticoid receptor	P04150	GCR_HUMAN	NR3C1
RPA	M13	0.6182	DB00741	Glucocorticoid receptor	P04150	GCR_HUMAN	NR3C1
RPA	M13	0.6182	DB00635	Glucocorticoid receptor	P04150	GCR_HUMAN	NR3C1
RPA	M13	0.6182	DB01380	Glucocorticoid receptor	P04150	GCR_HUMAN	NR3C1
RPA	M13	0.6071	DB00959	Glucocorticoid receptor	P04150	GCR_HUMAN	NR3C1
RPA	M13	0.6034	DB00663	Glucocorticoid receptor	P04150	GCR_HUMAN	NR3C1
RPA	M15	0.6071	DB01410	Glucocorticoid receptor	P04150	GCR_HUMAN	NR3C1
RPA	M15	0.6071	DB01260	Glucocorticoid receptor	P04150	GCR_HUMAN	NR3C1
RPA	M15	0.6071	DB01222	Glucocorticoid receptor	P04150	GCR_HUMAN	NR3C1
RPA	M24	0.6923	DB01380	Glucocorticoid receptor	P04150	GCR_HUMAN	NR3C1
RPA	M24	0.6909	DB01410	Glucocorticoid receptor	P04150	GCR_HUMAN	NR3C1
RPA	M24	0.6786	DB01047	Glucocorticoid receptor	P04150	GCR_HUMAN	NR3C1
RPA	M24	0.6667	DB00288	Glucocorticoid receptor	P04150	GCR_HUMAN	NR3C1
RPA	M24	0.6607	DB01260	Glucocorticoid receptor	P04150	GCR_HUMAN	NR3C1
RPA	M24	0.6607	DB01222	Glucocorticoid receptor	P04150	GCR_HUMAN	NR3C1
RPA	M24	0.6429	DB00663	Glucocorticoid receptor	P04150	GCR_HUMAN	NR3C1
RPA	M24	0.6379	DB00180	Glucocorticoid receptor	P04150	GCR_HUMAN	NR3C1
RPA	M24	0.6379	DB00591	Glucocorticoid receptor	P04150	GCR_HUMAN	NR3C1
RPA	M24	0.6364	DB00873	Glucocorticoid receptor	P04150	GCR_HUMAN	NR3C1
RPA	M24	0.6296	DB00741	Glucocorticoid receptor	P04150	GCR_HUMAN	NR3C1
RPA	M24	0.6296	DB00860	Glucocorticoid receptor	P04150	GCR_HUMAN	NR3C1
RPA	M24	0.6296	DB00635	Glucocorticoid receptor	P04150	GCR_HUMAN	NR3C1
RPA	M24	0.625	DB01130	Glucocorticoid receptor	P04150	GCR_HUMAN	NR3C1
RPA	M24	0.6207	DB08906	Glucocorticoid receptor	P04150	GCR_HUMAN	NR3C1
RPA	M24	0.6182	DB00959	Glucocorticoid receptor	P04150	GCR_HUMAN	NR3C1
RPA	M24	0.6167	DB00846	Glucocorticoid receptor	P04150	GCR_HUMAN	NR3C1
RPA	M24	0.614	DB00394	Glucocorticoid receptor	P04150	GCR_HUMAN	NR3C1
RPA	M24	0.614	DB06781	Glucocorticoid receptor	P04150	GCR_HUMAN	NR3C1
RPA	M25	0.6852	DB01410	Glucocorticoid receptor	P04150	GCR_HUMAN	NR3C1
RPA	M25	0.6852	DB01260	Glucocorticoid receptor	P04150	GCR_HUMAN	NR3C1
RPA	M25	0.6852	DB01222	Glucocorticoid receptor	P04150	GCR_HUMAN	NR3C1
RPA	M25	0.6727	DB01047	Glucocorticoid receptor	P04150	GCR_HUMAN	NR3C1
RPA	M25	0.6607	DB00288	Glucocorticoid receptor	P04150	GCR_HUMAN	NR3C1
RPA	M25	0.6607	DB00180	Glucocorticoid receptor	P04150	GCR_HUMAN	NR3C1
RPA	M25	0.6607	DB00591	Glucocorticoid receptor	P04150	GCR_HUMAN	NR3C1
RPA	M25	0.6538	DB01380	Glucocorticoid receptor	P04150	GCR_HUMAN	NR3C1
RPA	M25	0.6379	DB00846	Glucocorticoid receptor	P04150	GCR_HUMAN	NR3C1
RPA	M25	0.6226	DB00741	Glucocorticoid receptor	P04150	GCR_HUMAN	NR3C1
RPA	M25	0.6226	DB00860	Glucocorticoid receptor	P04150	GCR_HUMAN	NR3C1
RPA	M25	0.6226	DB00635	Glucocorticoid receptor	P04150	GCR_HUMAN	NR3C1
RPA	M25	0.6182	DB01130	Glucocorticoid receptor	P04150	GCR_HUMAN	NR3C1
RPA	M25	0.614	DB08906	Glucocorticoid receptor	P04150	GCR_HUMAN	NR3C1
RPA	M25	0.6111	DB00959	Glucocorticoid receptor	P04150	GCR_HUMAN	NR3C1
RPA	M25	0.6071	DB00663	Glucocorticoid receptor	P04150	GCR_HUMAN	NR3C1
RPA	M25	0.6071	DB00394	Glucocorticoid receptor	P04150	GCR_HUMAN	NR3C1
RPA	M25	0.6071	DB06781	Glucocorticoid receptor	P04150	GCR_HUMAN	NR3C1
RPA	M25	0.6	DB00873	Glucocorticoid receptor	P04150	GCR_HUMAN	NR3C1
RPA	M26	0.7143	DB00860	Glucocorticoid receptor	P04150	GCR_HUMAN	NR3C1
RPA	M26	0.7143	DB00741	Glucocorticoid receptor	P04150	GCR_HUMAN	NR3C1
RPA	M26	0.7143	DB00635	Glucocorticoid receptor	P04150	GCR_HUMAN	NR3C1
RPA	M26	0.7115	DB01260	Glucocorticoid receptor	P04150	GCR_HUMAN	NR3C1
RPA	M26	0.7115	DB01222	Glucocorticoid receptor	P04150	GCR_HUMAN	NR3C1
RPA	M26	0.7	DB00959	Glucocorticoid receptor	P04150	GCR_HUMAN	NR3C1
RPA	M26	0.6852	DB00180	Glucocorticoid receptor	P04150	GCR_HUMAN	NR3C1
RPA	M26	0.6852	DB00591	Glucocorticoid receptor	P04150	GCR_HUMAN	NR3C1
RPA	M26	0.68	DB01380	Glucocorticoid receptor	P04150	GCR_HUMAN	NR3C1
RPA	M26	0.6792	DB01410	Glucocorticoid receptor	P04150	GCR_HUMAN	NR3C1
RPA	M26	0.6731	DB00223	Glucocorticoid receptor	P04150	GCR_HUMAN	NR3C1
RPA	M26	0.6731	DB01384	Glucocorticoid receptor	P04150	GCR_HUMAN	NR3C1
RPA	M26	0.6731	DB00240	Glucocorticoid receptor	P04150	GCR_HUMAN	NR3C1
RPA	M26	0.6667	DB01047	Glucocorticoid receptor	P04150	GCR_HUMAN	NR3C1
RPA	M26	0.6607	DB00846	Glucocorticoid receptor	P04150	GCR_HUMAN	NR3C1
RPA	M26	0.6604	DB00663	Glucocorticoid receptor	P04150	GCR_HUMAN	NR3C1
RPA	M26	0.6604	DB00687	Glucocorticoid receptor	P04150	GCR_HUMAN	NR3C1
RPA	M26	0.6545	DB00288	Glucocorticoid receptor	P04150	GCR_HUMAN	NR3C1
RPA	M26	0.6538	DB00873	Glucocorticoid receptor	P04150	GCR_HUMAN	NR3C1
RPA	M26	0.6481	DB00443	Glucocorticoid receptor	P04150	GCR_HUMAN	NR3C1
RPA	M26	0.6481	DB00620	Glucocorticoid receptor	P04150	GCR_HUMAN	NR3C1
RPA	M26	0.6481	DB01234	Glucocorticoid receptor	P04150	GCR_HUMAN	NR3C1
RPA	M26	0.6111	DB01130	Glucocorticoid receptor	P04150	GCR_HUMAN	NR3C1
RPA	M26	0.6071	DB08906	Glucocorticoid receptor	P04150	GCR_HUMAN	NR3C1
RPA	M26	0.6038	DB00764	Glucocorticoid receptor	P04150	GCR_HUMAN	NR3C1
RPA	M26	0.6038	DB00838	Glucocorticoid receptor	P04150	GCR_HUMAN	NR3C1
RPA	M26	0.6	DB06781	Glucocorticoid receptor	P04150	GCR_HUMAN	NR3C1
RPA	M26	0.6	DB00394	Glucocorticoid receptor	P04150	GCR_HUMAN	NR3C1
RPA	M27	0.6949	DB01222	Glucocorticoid receptor	P04150	GCR_HUMAN	NR3C1
RPA	M27	0.6667	DB01260	Glucocorticoid receptor	P04150	GCR_HUMAN	NR3C1
RPA	M27	0.6452	DB00591	Glucocorticoid receptor	P04150	GCR_HUMAN	NR3C1
RPA	M27	0.6452	DB00180	Glucocorticoid receptor	P04150	GCR_HUMAN	NR3C1
RPA	M27	0.6393	DB01410	Glucocorticoid receptor	P04150	GCR_HUMAN	NR3C1
RPA	M27	0.6379	DB00860	Glucocorticoid receptor	P04150	GCR_HUMAN	NR3C1
RPA	M27	0.6379	DB00741	Glucocorticoid receptor	P04150	GCR_HUMAN	NR3C1
RPA	M27	0.6379	DB00635	Glucocorticoid receptor	P04150	GCR_HUMAN	NR3C1
RPA	M27	0.629	DB01047	Glucocorticoid receptor	P04150	GCR_HUMAN	NR3C1
RPA	M27	0.6271	DB00959	Glucocorticoid receptor	P04150	GCR_HUMAN	NR3C1
RPA	M27	0.625	DB00846	Glucocorticoid receptor	P04150	GCR_HUMAN	NR3C1
RPA	M27	0.619	DB00288	Glucocorticoid receptor	P04150	GCR_HUMAN	NR3C1
RPA	M27	0.6129	DB00620	Glucocorticoid receptor	P04150	GCR_HUMAN	NR3C1
RPA	M27	0.6102	DB01380	Glucocorticoid receptor	P04150	GCR_HUMAN	NR3C1
RPA	M27	0.6066	DB01130	Glucocorticoid receptor	P04150	GCR_HUMAN	NR3C1
RPA	M27	0.6066	DB00223	Glucocorticoid receptor	P04150	GCR_HUMAN	NR3C1
RPA	M27	0.6066	DB01384	Glucocorticoid receptor	P04150	GCR_HUMAN	NR3C1
RPA	M27	0.6066	DB00240	Glucocorticoid receptor	P04150	GCR_HUMAN	NR3C1
RPA	M3	0.6607	DB01260	Glucocorticoid receptor	P04150	GCR_HUMAN	NR3C1
RPA	M3	0.6607	DB01222	Glucocorticoid receptor	P04150	GCR_HUMAN	NR3C1
RPA	M3	0.6604	DB00860	Glucocorticoid receptor	P04150	GCR_HUMAN	NR3C1
RPA	M3	0.6604	DB00741	Glucocorticoid receptor	P04150	GCR_HUMAN	NR3C1
RPA	M3	0.6604	DB00635	Glucocorticoid receptor	P04150	GCR_HUMAN	NR3C1
RPA	M3	0.6481	DB00959	Glucocorticoid receptor	P04150	GCR_HUMAN	NR3C1
RPA	M3	0.6379	DB00591	Glucocorticoid receptor	P04150	GCR_HUMAN	NR3C1
RPA	M3	0.6379	DB00180	Glucocorticoid receptor	P04150	GCR_HUMAN	NR3C1
RPA	M3	0.6316	DB01410	Glucocorticoid receptor	P04150	GCR_HUMAN	NR3C1
RPA	M3	0.6316	DB00620	Glucocorticoid receptor	P04150	GCR_HUMAN	NR3C1
RPA	M3	0.6296	DB01380	Glucocorticoid receptor	P04150	GCR_HUMAN	NR3C1
RPA	M3	0.625	DB00223	Glucocorticoid receptor	P04150	GCR_HUMAN	NR3C1
RPA	M3	0.625	DB01384	Glucocorticoid receptor	P04150	GCR_HUMAN	NR3C1
RPA	M3	0.625	DB00240	Glucocorticoid receptor	P04150	GCR_HUMAN	NR3C1
RPA	M3	0.6207	DB01047	Glucocorticoid receptor	P04150	GCR_HUMAN	NR3C1
RPA	M3	0.6167	DB00846	Glucocorticoid receptor	P04150	GCR_HUMAN	NR3C1
RPA	M3	0.614	DB00663	Glucocorticoid receptor	P04150	GCR_HUMAN	NR3C1
RPA	M3	0.614	DB00687	Glucocorticoid receptor	P04150	GCR_HUMAN	NR3C1
RPA	M3	0.6102	DB00288	Glucocorticoid receptor	P04150	GCR_HUMAN	NR3C1
RPA	M3	0.6071	DB00873	Glucocorticoid receptor	P04150	GCR_HUMAN	NR3C1
RPA	M3	0.6034	DB00443	Glucocorticoid receptor	P04150	GCR_HUMAN	NR3C1
RPA	M3	0.6034	DB01234	Glucocorticoid receptor	P04150	GCR_HUMAN	NR3C1
RPA	M4	0.6792	DB00860	Glucocorticoid receptor	P04150	GCR_HUMAN	NR3C1
RPA	M4	0.6792	DB00741	Glucocorticoid receptor	P04150	GCR_HUMAN	NR3C1
RPA	M4	0.6792	DB00635	Glucocorticoid receptor	P04150	GCR_HUMAN	NR3C1
RPA	M4	0.6792	DB01380	Glucocorticoid receptor	P04150	GCR_HUMAN	NR3C1
RPA	M4	0.6667	DB00959	Glucocorticoid receptor	P04150	GCR_HUMAN	NR3C1
RPA	M4	0.6607	DB00663	Glucocorticoid receptor	P04150	GCR_HUMAN	NR3C1
RPA	M4	0.6545	DB00873	Glucocorticoid receptor	P04150	GCR_HUMAN	NR3C1
RPA	M4	0.6491	DB01410	Glucocorticoid receptor	P04150	GCR_HUMAN	NR3C1
RPA	M4	0.6491	DB01260	Glucocorticoid receptor	P04150	GCR_HUMAN	NR3C1
RPA	M4	0.6491	DB00620	Glucocorticoid receptor	P04150	GCR_HUMAN	NR3C1
RPA	M4	0.6491	DB01222	Glucocorticoid receptor	P04150	GCR_HUMAN	NR3C1
RPA	M4	0.6429	DB00223	Glucocorticoid receptor	P04150	GCR_HUMAN	NR3C1
RPA	M4	0.6429	DB01384	Glucocorticoid receptor	P04150	GCR_HUMAN	NR3C1
RPA	M4	0.6429	DB00240	Glucocorticoid receptor	P04150	GCR_HUMAN	NR3C1
RPA	M4	0.6379	DB01047	Glucocorticoid receptor	P04150	GCR_HUMAN	NR3C1
RPA	M4	0.6316	DB00687	Glucocorticoid receptor	P04150	GCR_HUMAN	NR3C1
RPA	M4	0.6271	DB00591	Glucocorticoid receptor	P04150	GCR_HUMAN	NR3C1
RPA	M4	0.6271	DB00288	Glucocorticoid receptor	P04150	GCR_HUMAN	NR3C1
RPA	M4	0.6271	DB00180	Glucocorticoid receptor	P04150	GCR_HUMAN	NR3C1
RPA	M4	0.6207	DB00443	Glucocorticoid receptor	P04150	GCR_HUMAN	NR3C1
RPA	M4	0.6207	DB01234	Glucocorticoid receptor	P04150	GCR_HUMAN	NR3C1
RPA	M4	0.614	DB01130	Glucocorticoid receptor	P04150	GCR_HUMAN	NR3C1
RPA	M4	0.6066	DB00846	Glucocorticoid receptor	P04150	GCR_HUMAN	NR3C1
RPA	M4	0.6034	DB06781	Glucocorticoid receptor	P04150	GCR_HUMAN	NR3C1
RPA	M4	0.6034	DB00394	Glucocorticoid receptor	P04150	GCR_HUMAN	NR3C1
RPA	M6	0.7255	DB00860	Glucocorticoid receptor	P04150	GCR_HUMAN	NR3C1
RPA	M6	0.7255	DB00741	Glucocorticoid receptor	P04150	GCR_HUMAN	NR3C1
RPA	M6	0.7255	DB00635	Glucocorticoid receptor	P04150	GCR_HUMAN	NR3C1
RPA	M6	0.7222	DB01260	Glucocorticoid receptor	P04150	GCR_HUMAN	NR3C1
RPA	M6	0.7222	DB01222	Glucocorticoid receptor	P04150	GCR_HUMAN	NR3C1
RPA	M6	0.7115	DB00959	Glucocorticoid receptor	P04150	GCR_HUMAN	NR3C1
RPA	M6	0.6964	DB00591	Glucocorticoid receptor	P04150	GCR_HUMAN	NR3C1
RPA	M6	0.6964	DB00180	Glucocorticoid receptor	P04150	GCR_HUMAN	NR3C1
RPA	M6	0.6852	DB00223	Glucocorticoid receptor	P04150	GCR_HUMAN	NR3C1
RPA	M6	0.6852	DB01384	Glucocorticoid receptor	P04150	GCR_HUMAN	NR3C1
RPA	M6	0.6852	DB00240	Glucocorticoid receptor	P04150	GCR_HUMAN	NR3C1
RPA	M6	0.6727	DB00687	Glucocorticoid receptor	P04150	GCR_HUMAN	NR3C1
RPA	M6	0.6724	DB00846	Glucocorticoid receptor	P04150	GCR_HUMAN	NR3C1
RPA	M6	0.6607	DB01410	Glucocorticoid receptor	P04150	GCR_HUMAN	NR3C1
RPA	M6	0.6607	DB00443	Glucocorticoid receptor	P04150	GCR_HUMAN	NR3C1
RPA	M6	0.6607	DB00620	Glucocorticoid receptor	P04150	GCR_HUMAN	NR3C1
RPA	M6	0.6607	DB01234	Glucocorticoid receptor	P04150	GCR_HUMAN	NR3C1
RPA	M6	0.6604	DB01380	Glucocorticoid receptor	P04150	GCR_HUMAN	NR3C1
RPA	M6	0.6491	DB01047	Glucocorticoid receptor	P04150	GCR_HUMAN	NR3C1
RPA	M6	0.6429	DB00663	Glucocorticoid receptor	P04150	GCR_HUMAN	NR3C1
RPA	M6	0.6379	DB00288	Glucocorticoid receptor	P04150	GCR_HUMAN	NR3C1
RPA	M6	0.6364	DB00873	Glucocorticoid receptor	P04150	GCR_HUMAN	NR3C1
RPA	M6	0.6182	DB00838	Glucocorticoid receptor	P04150	GCR_HUMAN	NR3C1
RPA	M6	0.6071	DB00547	Glucocorticoid receptor	P04150	GCR_HUMAN	NR3C1
RPA	P10	0.6557	DB01260	Glucocorticoid receptor	P04150	GCR_HUMAN	NR3C1
RPA	P10	0.6557	DB01222	Glucocorticoid receptor	P04150	GCR_HUMAN	NR3C1
RPA	P10	0.6349	DB00591	Glucocorticoid receptor	P04150	GCR_HUMAN	NR3C1
RPA	P10	0.6349	DB00180	Glucocorticoid receptor	P04150	GCR_HUMAN	NR3C1
RPA	P10	0.629	DB01410	Glucocorticoid receptor	P04150	GCR_HUMAN	NR3C1
RPA	P10	0.6271	DB00860	Glucocorticoid receptor	P04150	GCR_HUMAN	NR3C1
RPA	P10	0.6271	DB00741	Glucocorticoid receptor	P04150	GCR_HUMAN	NR3C1
RPA	P10	0.6271	DB00635	Glucocorticoid receptor	P04150	GCR_HUMAN	NR3C1
RPA	P10	0.619	DB01047	Glucocorticoid receptor	P04150	GCR_HUMAN	NR3C1
RPA	P10	0.6167	DB00959	Glucocorticoid receptor	P04150	GCR_HUMAN	NR3C1
RPA	P10	0.6154	DB00846	Glucocorticoid receptor	P04150	GCR_HUMAN	NR3C1
RPA	P10	0.6094	DB00288	Glucocorticoid receptor	P04150	GCR_HUMAN	NR3C1
RPA	P10	0.6032	DB00620	Glucocorticoid receptor	P04150	GCR_HUMAN	NR3C1
RPA	P10	0.6	DB01380	Glucocorticoid receptor	P04150	GCR_HUMAN	NR3C1
RPA	P12	0.6557	DB01410	Glucocorticoid receptor	P04150	GCR_HUMAN	NR3C1
RPA	P12	0.6557	DB01260	Glucocorticoid receptor	P04150	GCR_HUMAN	NR3C1
RPA	P12	0.6557	DB01222	Glucocorticoid receptor	P04150	GCR_HUMAN	NR3C1
RPA	P12	0.6452	DB01047	Glucocorticoid receptor	P04150	GCR_HUMAN	NR3C1
RPA	P12	0.6349	DB00591	Glucocorticoid receptor	P04150	GCR_HUMAN	NR3C1
RPA	P12	0.6349	DB00288	Glucocorticoid receptor	P04150	GCR_HUMAN	NR3C1
RPA	P12	0.6349	DB00180	Glucocorticoid receptor	P04150	GCR_HUMAN	NR3C1
RPA	P12	0.6271	DB00860	Glucocorticoid receptor	P04150	GCR_HUMAN	NR3C1
RPA	P12	0.6271	DB00741	Glucocorticoid receptor	P04150	GCR_HUMAN	NR3C1
RPA	P12	0.6271	DB00635	Glucocorticoid receptor	P04150	GCR_HUMAN	NR3C1
RPA	P12	0.6271	DB01380	Glucocorticoid receptor	P04150	GCR_HUMAN	NR3C1
RPA	P12	0.6167	DB00959	Glucocorticoid receptor	P04150	GCR_HUMAN	NR3C1
RPA	P12	0.6154	DB00846	Glucocorticoid receptor	P04150	GCR_HUMAN	NR3C1
RPA	P12	0.6129	DB00663	Glucocorticoid receptor	P04150	GCR_HUMAN	NR3C1
RPA	P12	0.6066	DB00873	Glucocorticoid receptor	P04150	GCR_HUMAN	NR3C1
RPA	P12	0.6032	DB00620	Glucocorticoid receptor	P04150	GCR_HUMAN	NR3C1
RPA	P13	0.6613	DB01260	Glucocorticoid receptor	P04150	GCR_HUMAN	NR3C1
RPA	P13	0.6613	DB01222	Glucocorticoid receptor	P04150	GCR_HUMAN	NR3C1
RPA	P13	0.6406	DB00591	Glucocorticoid receptor	P04150	GCR_HUMAN	NR3C1
RPA	P13	0.6406	DB00180	Glucocorticoid receptor	P04150	GCR_HUMAN	NR3C1
RPA	P13	0.6349	DB01410	Glucocorticoid receptor	P04150	GCR_HUMAN	NR3C1
RPA	P13	0.6333	DB00860	Glucocorticoid receptor	P04150	GCR_HUMAN	NR3C1
RPA	P13	0.6333	DB00741	Glucocorticoid receptor	P04150	GCR_HUMAN	NR3C1
RPA	P13	0.6333	DB00635	Glucocorticoid receptor	P04150	GCR_HUMAN	NR3C1
RPA	P13	0.625	DB01047	Glucocorticoid receptor	P04150	GCR_HUMAN	NR3C1
RPA	P13	0.623	DB00959	Glucocorticoid receptor	P04150	GCR_HUMAN	NR3C1
RPA	P13	0.6212	DB00846	Glucocorticoid receptor	P04150	GCR_HUMAN	NR3C1
RPA	P13	0.6154	DB00288	Glucocorticoid receptor	P04150	GCR_HUMAN	NR3C1
RPA	P13	0.6094	DB00620	Glucocorticoid receptor	P04150	GCR_HUMAN	NR3C1
RPA	P13	0.6066	DB01380	Glucocorticoid receptor	P04150	GCR_HUMAN	NR3C1
RPA	P13	0.6032	DB00223	Glucocorticoid receptor	P04150	GCR_HUMAN	NR3C1
RPA	P13	0.6032	DB01384	Glucocorticoid receptor	P04150	GCR_HUMAN	NR3C1
RPA	P13	0.6032	DB00240	Glucocorticoid receptor	P04150	GCR_HUMAN	NR3C1
RPA	P14	0.6721	DB01260	Glucocorticoid receptor	P04150	GCR_HUMAN	NR3C1
RPA	P14	0.6721	DB01222	Glucocorticoid receptor	P04150	GCR_HUMAN	NR3C1
RPA	P14	0.6508	DB00591	Glucocorticoid receptor	P04150	GCR_HUMAN	NR3C1
RPA	P14	0.6508	DB00180	Glucocorticoid receptor	P04150	GCR_HUMAN	NR3C1
RPA	P14	0.6452	DB01410	Glucocorticoid receptor	P04150	GCR_HUMAN	NR3C1
RPA	P14	0.6441	DB00860	Glucocorticoid receptor	P04150	GCR_HUMAN	NR3C1
RPA	P14	0.6441	DB00741	Glucocorticoid receptor	P04150	GCR_HUMAN	NR3C1
RPA	P14	0.6441	DB00635	Glucocorticoid receptor	P04150	GCR_HUMAN	NR3C1
RPA	P14	0.6349	DB01047	Glucocorticoid receptor	P04150	GCR_HUMAN	NR3C1
RPA	P14	0.6333	DB00959	Glucocorticoid receptor	P04150	GCR_HUMAN	NR3C1
RPA	P14	0.6308	DB00846	Glucocorticoid receptor	P04150	GCR_HUMAN	NR3C1
RPA	P14	0.625	DB00288	Glucocorticoid receptor	P04150	GCR_HUMAN	NR3C1
RPA	P14	0.619	DB00620	Glucocorticoid receptor	P04150	GCR_HUMAN	NR3C1
RPA	P14	0.6167	DB01380	Glucocorticoid receptor	P04150	GCR_HUMAN	NR3C1
RPA	P14	0.6129	DB00223	Glucocorticoid receptor	P04150	GCR_HUMAN	NR3C1
RPA	P14	0.6129	DB01384	Glucocorticoid receptor	P04150	GCR_HUMAN	NR3C1
RPA	P14	0.6129	DB00240	Glucocorticoid receptor	P04150	GCR_HUMAN	NR3C1
RPA	P14	0.6032	DB00663	Glucocorticoid receptor	P04150	GCR_HUMAN	NR3C1
RPA	P14	0.6032	DB00687	Glucocorticoid receptor	P04150	GCR_HUMAN	NR3C1
RPA	P15	0.678	DB01260	Glucocorticoid receptor	P04150	GCR_HUMAN	NR3C1
RPA	P15	0.678	DB01222	Glucocorticoid receptor	P04150	GCR_HUMAN	NR3C1
RPA	P15	0.6557	DB00591	Glucocorticoid receptor	P04150	GCR_HUMAN	NR3C1
RPA	P15	0.6557	DB00180	Glucocorticoid receptor	P04150	GCR_HUMAN	NR3C1
RPA	P15	0.65	DB01410	Glucocorticoid receptor	P04150	GCR_HUMAN	NR3C1
RPA	P15	0.6491	DB00860	Glucocorticoid receptor	P04150	GCR_HUMAN	NR3C1
RPA	P15	0.6491	DB00741	Glucocorticoid receptor	P04150	GCR_HUMAN	NR3C1
RPA	P15	0.6491	DB00635	Glucocorticoid receptor	P04150	GCR_HUMAN	NR3C1
RPA	P15	0.6393	DB01047	Glucocorticoid receptor	P04150	GCR_HUMAN	NR3C1
RPA	P15	0.6379	DB00959	Glucocorticoid receptor	P04150	GCR_HUMAN	NR3C1
RPA	P15	0.6349	DB00846	Glucocorticoid receptor	P04150	GCR_HUMAN	NR3C1
RPA	P15	0.629	DB00288	Glucocorticoid receptor	P04150	GCR_HUMAN	NR3C1
RPA	P15	0.623	DB00620	Glucocorticoid receptor	P04150	GCR_HUMAN	NR3C1
RPA	P15	0.6207	DB01380	Glucocorticoid receptor	P04150	GCR_HUMAN	NR3C1
RPA	P15	0.6167	DB00223	Glucocorticoid receptor	P04150	GCR_HUMAN	NR3C1
RPA	P15	0.6167	DB01384	Glucocorticoid receptor	P04150	GCR_HUMAN	NR3C1
RPA	P15	0.6167	DB00240	Glucocorticoid receptor	P04150	GCR_HUMAN	NR3C1
RPA	P15	0.6066	DB00687	Glucocorticoid receptor	P04150	GCR_HUMAN	NR3C1
RPA	P15	0.6066	DB00663	Glucocorticoid receptor	P04150	GCR_HUMAN	NR3C1
RPA	P15	0.6	DB00873	Glucocorticoid receptor	P04150	GCR_HUMAN	NR3C1
RPA	P16	0.678	DB01410	Glucocorticoid receptor	P04150	GCR_HUMAN	NR3C1
RPA	P16	0.678	DB01260	Glucocorticoid receptor	P04150	GCR_HUMAN	NR3C1
RPA	P16	0.678	DB01222	Glucocorticoid receptor	P04150	GCR_HUMAN	NR3C1
RPA	P16	0.6667	DB01047	Glucocorticoid receptor	P04150	GCR_HUMAN	NR3C1
RPA	P16	0.6557	DB00591	Glucocorticoid receptor	P04150	GCR_HUMAN	NR3C1
RPA	P16	0.6557	DB00288	Glucocorticoid receptor	P04150	GCR_HUMAN	NR3C1
RPA	P16	0.6557	DB00180	Glucocorticoid receptor	P04150	GCR_HUMAN	NR3C1
RPA	P16	0.6491	DB00860	Glucocorticoid receptor	P04150	GCR_HUMAN	NR3C1
RPA	P16	0.6491	DB00741	Glucocorticoid receptor	P04150	GCR_HUMAN	NR3C1
RPA	P16	0.6491	DB00635	Glucocorticoid receptor	P04150	GCR_HUMAN	NR3C1
RPA	P16	0.6491	DB01380	Glucocorticoid receptor	P04150	GCR_HUMAN	NR3C1
RPA	P16	0.6379	DB00959	Glucocorticoid receptor	P04150	GCR_HUMAN	NR3C1
RPA	P16	0.6349	DB00846	Glucocorticoid receptor	P04150	GCR_HUMAN	NR3C1
RPA	P16	0.6333	DB00663	Glucocorticoid receptor	P04150	GCR_HUMAN	NR3C1
RPA	P16	0.6271	DB00873	Glucocorticoid receptor	P04150	GCR_HUMAN	NR3C1
RPA	P16	0.623	DB00620	Glucocorticoid receptor	P04150	GCR_HUMAN	NR3C1
RPA	P16	0.6167	DB01130	Glucocorticoid receptor	P04150	GCR_HUMAN	NR3C1
RPA	P16	0.6167	DB00223	Glucocorticoid receptor	P04150	GCR_HUMAN	NR3C1
RPA	P16	0.6167	DB01384	Glucocorticoid receptor	P04150	GCR_HUMAN	NR3C1
RPA	P16	0.6167	DB00240	Glucocorticoid receptor	P04150	GCR_HUMAN	NR3C1
RPA	P16	0.6129	DB08906	Glucocorticoid receptor	P04150	GCR_HUMAN	NR3C1
RPA	P16	0.6066	DB00687	Glucocorticoid receptor	P04150	GCR_HUMAN	NR3C1
RPA	P17	0.678	DB01410	Glucocorticoid receptor	P04150	GCR_HUMAN	NR3C1
RPA	P17	0.678	DB01260	Glucocorticoid receptor	P04150	GCR_HUMAN	NR3C1
RPA	P17	0.678	DB01222	Glucocorticoid receptor	P04150	GCR_HUMAN	NR3C1
RPA	P17	0.6667	DB01047	Glucocorticoid receptor	P04150	GCR_HUMAN	NR3C1
RPA	P17	0.6557	DB00591	Glucocorticoid receptor	P04150	GCR_HUMAN	NR3C1
RPA	P17	0.6557	DB00288	Glucocorticoid receptor	P04150	GCR_HUMAN	NR3C1
RPA	P17	0.6557	DB00180	Glucocorticoid receptor	P04150	GCR_HUMAN	NR3C1
RPA	P17	0.6491	DB00860	Glucocorticoid receptor	P04150	GCR_HUMAN	NR3C1
RPA	P17	0.6491	DB00741	Glucocorticoid receptor	P04150	GCR_HUMAN	NR3C1
RPA	P17	0.6491	DB00635	Glucocorticoid receptor	P04150	GCR_HUMAN	NR3C1
RPA	P17	0.6491	DB01380	Glucocorticoid receptor	P04150	GCR_HUMAN	NR3C1
RPA	P17	0.6379	DB00959	Glucocorticoid receptor	P04150	GCR_HUMAN	NR3C1
RPA	P17	0.6349	DB00846	Glucocorticoid receptor	P04150	GCR_HUMAN	NR3C1
RPA	P17	0.6333	DB00663	Glucocorticoid receptor	P04150	GCR_HUMAN	NR3C1
RPA	P17	0.6271	DB00873	Glucocorticoid receptor	P04150	GCR_HUMAN	NR3C1
RPA	P17	0.623	DB00620	Glucocorticoid receptor	P04150	GCR_HUMAN	NR3C1
RPA	P17	0.6167	DB01130	Glucocorticoid receptor	P04150	GCR_HUMAN	NR3C1
RPA	P17	0.6167	DB00223	Glucocorticoid receptor	P04150	GCR_HUMAN	NR3C1
RPA	P17	0.6167	DB01384	Glucocorticoid receptor	P04150	GCR_HUMAN	NR3C1
RPA	P17	0.6167	DB00240	Glucocorticoid receptor	P04150	GCR_HUMAN	NR3C1
RPA	P17	0.6129	DB08906	Glucocorticoid receptor	P04150	GCR_HUMAN	NR3C1
RPA	P17	0.6066	DB00687	Glucocorticoid receptor	P04150	GCR_HUMAN	NR3C1
RPA	P2	0.6557	DB01260	Glucocorticoid receptor	P04150	GCR_HUMAN	NR3C1
RPA	P2	0.6557	DB01222	Glucocorticoid receptor	P04150	GCR_HUMAN	NR3C1
RPA	P2	0.6349	DB00591	Glucocorticoid receptor	P04150	GCR_HUMAN	NR3C1
RPA	P2	0.6349	DB00180	Glucocorticoid receptor	P04150	GCR_HUMAN	NR3C1
RPA	P2	0.629	DB01410	Glucocorticoid receptor	P04150	GCR_HUMAN	NR3C1
RPA	P2	0.6271	DB00860	Glucocorticoid receptor	P04150	GCR_HUMAN	NR3C1
RPA	P2	0.6271	DB00741	Glucocorticoid receptor	P04150	GCR_HUMAN	NR3C1
RPA	P2	0.6271	DB00635	Glucocorticoid receptor	P04150	GCR_HUMAN	NR3C1
RPA	P2	0.619	DB01047	Glucocorticoid receptor	P04150	GCR_HUMAN	NR3C1
RPA	P2	0.6167	DB00959	Glucocorticoid receptor	P04150	GCR_HUMAN	NR3C1
RPA	P2	0.6154	DB00846	Glucocorticoid receptor	P04150	GCR_HUMAN	NR3C1
RPA	P2	0.6094	DB00288	Glucocorticoid receptor	P04150	GCR_HUMAN	NR3C1
RPA	P2	0.6032	DB00620	Glucocorticoid receptor	P04150	GCR_HUMAN	NR3C1
RPA	P2	0.6	DB01380	Glucocorticoid receptor	P04150	GCR_HUMAN	NR3C1
RPA	P3	0.6667	DB01260	Glucocorticoid receptor	P04150	GCR_HUMAN	NR3C1
RPA	P3	0.6667	DB01222	Glucocorticoid receptor	P04150	GCR_HUMAN	NR3C1
RPA	P3	0.6452	DB00591	Glucocorticoid receptor	P04150	GCR_HUMAN	NR3C1
RPA	P3	0.6452	DB00180	Glucocorticoid receptor	P04150	GCR_HUMAN	NR3C1
RPA	P3	0.6393	DB01410	Glucocorticoid receptor	P04150	GCR_HUMAN	NR3C1
RPA	P3	0.6379	DB00860	Glucocorticoid receptor	P04150	GCR_HUMAN	NR3C1
RPA	P3	0.6379	DB00741	Glucocorticoid receptor	P04150	GCR_HUMAN	NR3C1
RPA	P3	0.6379	DB00635	Glucocorticoid receptor	P04150	GCR_HUMAN	NR3C1
RPA	P3	0.629	DB01047	Glucocorticoid receptor	P04150	GCR_HUMAN	NR3C1
RPA	P3	0.6271	DB00959	Glucocorticoid receptor	P04150	GCR_HUMAN	NR3C1
RPA	P3	0.625	DB00846	Glucocorticoid receptor	P04150	GCR_HUMAN	NR3C1
RPA	P3	0.619	DB00288	Glucocorticoid receptor	P04150	GCR_HUMAN	NR3C1
RPA	P3	0.6129	DB00620	Glucocorticoid receptor	P04150	GCR_HUMAN	NR3C1
RPA	P3	0.6102	DB01380	Glucocorticoid receptor	P04150	GCR_HUMAN	NR3C1
RPA	P3	0.6066	DB00223	Glucocorticoid receptor	P04150	GCR_HUMAN	NR3C1
RPA	P3	0.6066	DB01384	Glucocorticoid receptor	P04150	GCR_HUMAN	NR3C1
RPA	P3	0.6066	DB00240	Glucocorticoid receptor	P04150	GCR_HUMAN	NR3C1
RPA	P5	0.678	DB01260	Glucocorticoid receptor	P04150	GCR_HUMAN	NR3C1
RPA	P5	0.678	DB01222	Glucocorticoid receptor	P04150	GCR_HUMAN	NR3C1
RPA	P5	0.6557	DB00591	Glucocorticoid receptor	P04150	GCR_HUMAN	NR3C1
RPA	P5	0.6557	DB00180	Glucocorticoid receptor	P04150	GCR_HUMAN	NR3C1
RPA	P5	0.65	DB01410	Glucocorticoid receptor	P04150	GCR_HUMAN	NR3C1
RPA	P5	0.6491	DB00860	Glucocorticoid receptor	P04150	GCR_HUMAN	NR3C1
RPA	P5	0.6491	DB00741	Glucocorticoid receptor	P04150	GCR_HUMAN	NR3C1
RPA	P5	0.6491	DB00635	Glucocorticoid receptor	P04150	GCR_HUMAN	NR3C1
RPA	P5	0.6393	DB01047	Glucocorticoid receptor	P04150	GCR_HUMAN	NR3C1
RPA	P5	0.6379	DB00959	Glucocorticoid receptor	P04150	GCR_HUMAN	NR3C1
RPA	P5	0.6349	DB00846	Glucocorticoid receptor	P04150	GCR_HUMAN	NR3C1
RPA	P5	0.629	DB00288	Glucocorticoid receptor	P04150	GCR_HUMAN	NR3C1
RPA	P5	0.623	DB00620	Glucocorticoid receptor	P04150	GCR_HUMAN	NR3C1
RPA	P5	0.6207	DB01380	Glucocorticoid receptor	P04150	GCR_HUMAN	NR3C1
RPA	P5	0.6167	DB00223	Glucocorticoid receptor	P04150	GCR_HUMAN	NR3C1
RPA	P5	0.6167	DB01384	Glucocorticoid receptor	P04150	GCR_HUMAN	NR3C1
RPA	P5	0.6167	DB00240	Glucocorticoid receptor	P04150	GCR_HUMAN	NR3C1
RPA	P5	0.6066	DB00663	Glucocorticoid receptor	P04150	GCR_HUMAN	NR3C1
RPA	P5	0.6066	DB00687	Glucocorticoid receptor	P04150	GCR_HUMAN	NR3C1
RPA	P5	0.6	DB00873	Glucocorticoid receptor	P04150	GCR_HUMAN	NR3C1
RPA	P6	0.7037	DB01410	Glucocorticoid receptor	P04150	GCR_HUMAN	NR3C1
RPA	P6	0.6909	DB01047	Glucocorticoid receptor	P04150	GCR_HUMAN	NR3C1
RPA	P6	0.6786	DB00288	Glucocorticoid receptor	P04150	GCR_HUMAN	NR3C1
RPA	P6	0.6731	DB01380	Glucocorticoid receptor	P04150	GCR_HUMAN	NR3C1
RPA	P6	0.6727	DB01260	Glucocorticoid receptor	P04150	GCR_HUMAN	NR3C1
RPA	P6	0.6727	DB01222	Glucocorticoid receptor	P04150	GCR_HUMAN	NR3C1
RPA	P6	0.6491	DB00180	Glucocorticoid receptor	P04150	GCR_HUMAN	NR3C1
RPA	P6	0.6491	DB00591	Glucocorticoid receptor	P04150	GCR_HUMAN	NR3C1
RPA	P6	0.6316	DB08906	Glucocorticoid receptor	P04150	GCR_HUMAN	NR3C1
RPA	P6	0.6271	DB00846	Glucocorticoid receptor	P04150	GCR_HUMAN	NR3C1
RPA	P6	0.625	DB00663	Glucocorticoid receptor	P04150	GCR_HUMAN	NR3C1
RPA	P6	0.6182	DB00873	Glucocorticoid receptor	P04150	GCR_HUMAN	NR3C1
RPA	P6	0.6111	DB00741	Glucocorticoid receptor	P04150	GCR_HUMAN	NR3C1
RPA	P6	0.6111	DB00860	Glucocorticoid receptor	P04150	GCR_HUMAN	NR3C1
RPA	P6	0.6111	DB00635	Glucocorticoid receptor	P04150	GCR_HUMAN	NR3C1
RPA	P6	0.6071	DB01130	Glucocorticoid receptor	P04150	GCR_HUMAN	NR3C1
RPA	P6	0.6	DB00959	Glucocorticoid receptor	P04150	GCR_HUMAN	NR3C1
RPA	P7	0.6949	DB01260	Glucocorticoid receptor	P04150	GCR_HUMAN	NR3C1
RPA	P7	0.6949	DB01222	Glucocorticoid receptor	P04150	GCR_HUMAN	NR3C1
RPA	P7	0.6721	DB00591	Glucocorticoid receptor	P04150	GCR_HUMAN	NR3C1
RPA	P7	0.6721	DB00180	Glucocorticoid receptor	P04150	GCR_HUMAN	NR3C1
RPA	P7	0.6667	DB01410	Glucocorticoid receptor	P04150	GCR_HUMAN	NR3C1
RPA	P7	0.6667	DB00860	Glucocorticoid receptor	P04150	GCR_HUMAN	NR3C1
RPA	P7	0.6667	DB00741	Glucocorticoid receptor	P04150	GCR_HUMAN	NR3C1
RPA	P7	0.6667	DB00635	Glucocorticoid receptor	P04150	GCR_HUMAN	NR3C1
RPA	P7	0.6557	DB01047	Glucocorticoid receptor	P04150	GCR_HUMAN	NR3C1
RPA	P7	0.6552	DB00959	Glucocorticoid receptor	P04150	GCR_HUMAN	NR3C1
RPA	P7	0.6508	DB00846	Glucocorticoid receptor	P04150	GCR_HUMAN	NR3C1
RPA	P7	0.6452	DB00288	Glucocorticoid receptor	P04150	GCR_HUMAN	NR3C1
RPA	P7	0.6393	DB00620	Glucocorticoid receptor	P04150	GCR_HUMAN	NR3C1
RPA	P7	0.6379	DB01380	Glucocorticoid receptor	P04150	GCR_HUMAN	NR3C1
RPA	P7	0.6333	DB00223	Glucocorticoid receptor	P04150	GCR_HUMAN	NR3C1
RPA	P7	0.6333	DB01384	Glucocorticoid receptor	P04150	GCR_HUMAN	NR3C1
RPA	P7	0.6333	DB00240	Glucocorticoid receptor	P04150	GCR_HUMAN	NR3C1
RPA	P7	0.623	DB00663	Glucocorticoid receptor	P04150	GCR_HUMAN	NR3C1
RPA	P7	0.623	DB00687	Glucocorticoid receptor	P04150	GCR_HUMAN	NR3C1
RPA	P7	0.6167	DB00873	Glucocorticoid receptor	P04150	GCR_HUMAN	NR3C1
RPA	P7	0.6129	DB00443	Glucocorticoid receptor	P04150	GCR_HUMAN	NR3C1
RPA	P7	0.6129	DB01234	Glucocorticoid receptor	P04150	GCR_HUMAN	NR3C1
RPA	P7	0.6066	DB01130	Glucocorticoid receptor	P04150	GCR_HUMAN	NR3C1
RPA	P7	0.6032	DB08906	Glucocorticoid receptor	P04150	GCR_HUMAN	NR3C1
RPA	P8	0.678	DB01260	Glucocorticoid receptor	P04150	GCR_HUMAN	NR3C1
RPA	P8	0.678	DB01222	Glucocorticoid receptor	P04150	GCR_HUMAN	NR3C1
RPA	P8	0.6557	DB00591	Glucocorticoid receptor	P04150	GCR_HUMAN	NR3C1
RPA	P8	0.6557	DB00180	Glucocorticoid receptor	P04150	GCR_HUMAN	NR3C1
RPA	P8	0.65	DB01410	Glucocorticoid receptor	P04150	GCR_HUMAN	NR3C1
RPA	P8	0.6491	DB00860	Glucocorticoid receptor	P04150	GCR_HUMAN	NR3C1
RPA	P8	0.6491	DB00741	Glucocorticoid receptor	P04150	GCR_HUMAN	NR3C1
RPA	P8	0.6491	DB00635	Glucocorticoid receptor	P04150	GCR_HUMAN	NR3C1
RPA	P8	0.6393	DB01047	Glucocorticoid receptor	P04150	GCR_HUMAN	NR3C1
RPA	P8	0.6379	DB00959	Glucocorticoid receptor	P04150	GCR_HUMAN	NR3C1
RPA	P8	0.6349	DB00846	Glucocorticoid receptor	P04150	GCR_HUMAN	NR3C1
RPA	P8	0.629	DB00288	Glucocorticoid receptor	P04150	GCR_HUMAN	NR3C1
RPA	P8	0.623	DB00620	Glucocorticoid receptor	P04150	GCR_HUMAN	NR3C1
RPA	P8	0.6207	DB01380	Glucocorticoid receptor	P04150	GCR_HUMAN	NR3C1
RPA	P8	0.6167	DB00223	Glucocorticoid receptor	P04150	GCR_HUMAN	NR3C1
RPA	P8	0.6167	DB01384	Glucocorticoid receptor	P04150	GCR_HUMAN	NR3C1
RPA	P8	0.6167	DB00240	Glucocorticoid receptor	P04150	GCR_HUMAN	NR3C1
RPA	P8	0.6066	DB00663	Glucocorticoid receptor	P04150	GCR_HUMAN	NR3C1
RPA	P8	0.6066	DB00687	Glucocorticoid receptor	P04150	GCR_HUMAN	NR3C1
RPA	P8	0.6	DB00873	Glucocorticoid receptor	P04150	GCR_HUMAN	NR3C1
RPA	P9	0.678	DB01260	Glucocorticoid receptor	P04150	GCR_HUMAN	NR3C1
RPA	P9	0.678	DB01222	Glucocorticoid receptor	P04150	GCR_HUMAN	NR3C1
RPA	P9	0.6557	DB00591	Glucocorticoid receptor	P04150	GCR_HUMAN	NR3C1
RPA	P9	0.6557	DB00180	Glucocorticoid receptor	P04150	GCR_HUMAN	NR3C1
RPA	P9	0.65	DB01410	Glucocorticoid receptor	P04150	GCR_HUMAN	NR3C1
RPA	P9	0.6491	DB00860	Glucocorticoid receptor	P04150	GCR_HUMAN	NR3C1
RPA	P9	0.6491	DB00741	Glucocorticoid receptor	P04150	GCR_HUMAN	NR3C1
RPA	P9	0.6491	DB00635	Glucocorticoid receptor	P04150	GCR_HUMAN	NR3C1
RPA	P9	0.6393	DB01047	Glucocorticoid receptor	P04150	GCR_HUMAN	NR3C1
RPA	P9	0.6379	DB00959	Glucocorticoid receptor	P04150	GCR_HUMAN	NR3C1
RPA	P9	0.6349	DB00846	Glucocorticoid receptor	P04150	GCR_HUMAN	NR3C1
RPA	P9	0.629	DB00288	Glucocorticoid receptor	P04150	GCR_HUMAN	NR3C1
RPA	P9	0.623	DB00620	Glucocorticoid receptor	P04150	GCR_HUMAN	NR3C1
RPA	P9	0.6207	DB01380	Glucocorticoid receptor	P04150	GCR_HUMAN	NR3C1
RPA	P9	0.6167	DB00223	Glucocorticoid receptor	P04150	GCR_HUMAN	NR3C1
RPA	P9	0.6167	DB01384	Glucocorticoid receptor	P04150	GCR_HUMAN	NR3C1
RPA	P9	0.6167	DB00240	Glucocorticoid receptor	P04150	GCR_HUMAN	NR3C1
RPA	P9	0.6066	DB00663	Glucocorticoid receptor	P04150	GCR_HUMAN	NR3C1
RPA	P9	0.6066	DB00687	Glucocorticoid receptor	P04150	GCR_HUMAN	NR3C1
RPA	P9	0.6	DB00873	Glucocorticoid receptor	P04150	GCR_HUMAN	NR3C1
RPA	Gallic acid	0.72	DB00945	Cellular tumor antigen p53	P04637	P53_HUMAN	TP53
RPA	P1	0.625	DB00945	Cellular tumor antigen p53	P04637	P53_HUMAN	TP53
RPA	catechin	0.6111	DB02379	Alpha-amylase 1	P04745	AMY1_HUMAN	AMY1A
RPA	M21	0.6364	DB02379	Alpha-amylase 1	P04745	AMY1_HUMAN	AMY1A
RPA	M3	0.6136	DB02379	Alpha-amylase 1	P04745	AMY1_HUMAN	AMY1A
RPA	M4	0.6	DB02379	Alpha-amylase 1	P04745	AMY1_HUMAN	AMY1A
RPA	catechin	0.625	DB03773	Pancreatic alpha-amylase	P04746	AMYP_HUMAN	AMY2A
RPA	catechin	0.6111	DB02379	Pancreatic alpha-amylase	P04746	AMYP_HUMAN	AMY2A
RPA	Gallic acid	0.6923	DB03773	Pancreatic alpha-amylase	P04746	AMYP_HUMAN	AMY2A
RPA	M21	0.6364	DB02379	Pancreatic alpha-amylase	P04746	AMYP_HUMAN	AMY2A
RPA	M3	0.6136	DB02379	Pancreatic alpha-amylase	P04746	AMYP_HUMAN	AMY2A
RPA	M4	0.6	DB02379	Pancreatic alpha-amylase	P04746	AMYP_HUMAN	AMY2A
RPA	M24	0.6	DB02342	Cytochrome P450 1A1	P04798	CP1A1_HUMAN	CYP1A1
RPA	M26	0.617	DB02342	Cytochrome P450 1A1	P04798	CP1A1_HUMAN	CYP1A1
RPA	P12	0.6	DB02342	Cytochrome P450 1A1	P04798	CP1A1_HUMAN	CYP1A1
RPA	P13	0.6364	DB02342	Cytochrome P450 1A1	P04798	CP1A1_HUMAN	CYP1A1
RPA	P14	0.6182	DB02342	Cytochrome P450 1A1	P04798	CP1A1_HUMAN	CYP1A1
RPA	P2	0.6	DB02342	Cytochrome P450 1A1	P04798	CP1A1_HUMAN	CYP1A1
RPA	M11	0.7037	DB00390	Sodium/potassium-transporting ATPase subunit alpha-1	P05023	AT1A1_HUMAN	ATP1A1
RPA	M11	0.6852	DB01396	Sodium/potassium-transporting ATPase subunit alpha-1	P05023	AT1A1_HUMAN	ATP1A1
RPA	M11	0.6852	DB00511	Sodium/potassium-transporting ATPase subunit alpha-1	P05023	AT1A1_HUMAN	ATP1A1
RPA	M11	0.6786	DB01092	Sodium/potassium-transporting ATPase subunit alpha-1	P05023	AT1A1_HUMAN	ATP1A1
RPA	M11	0.6667	DB01078	Sodium/potassium-transporting ATPase subunit alpha-1	P05023	AT1A1_HUMAN	ATP1A1
RPA	M13	0.7636	DB01092	Sodium/potassium-transporting ATPase subunit alpha-1	P05023	AT1A1_HUMAN	ATP1A1
RPA	M13	0.7593	DB00390	Sodium/potassium-transporting ATPase subunit alpha-1	P05023	AT1A1_HUMAN	ATP1A1
RPA	M13	0.75	DB01078	Sodium/potassium-transporting ATPase subunit alpha-1	P05023	AT1A1_HUMAN	ATP1A1
RPA	M13	0.7407	DB01396	Sodium/potassium-transporting ATPase subunit alpha-1	P05023	AT1A1_HUMAN	ATP1A1
RPA	M13	0.7091	DB00511	Sodium/potassium-transporting ATPase subunit alpha-1	P05023	AT1A1_HUMAN	ATP1A1
RPA	M15	0.717	DB00390	Sodium/potassium-transporting ATPase subunit alpha-1	P05023	AT1A1_HUMAN	ATP1A1
RPA	M15	0.6981	DB01396	Sodium/potassium-transporting ATPase subunit alpha-1	P05023	AT1A1_HUMAN	ATP1A1
RPA	M15	0.6909	DB01092	Sodium/potassium-transporting ATPase subunit alpha-1	P05023	AT1A1_HUMAN	ATP1A1
RPA	M15	0.6786	DB01078	Sodium/potassium-transporting ATPase subunit alpha-1	P05023	AT1A1_HUMAN	ATP1A1
RPA	M15	0.6667	DB00511	Sodium/potassium-transporting ATPase subunit alpha-1	P05023	AT1A1_HUMAN	ATP1A1
RPA	M18	0.6481	DB00390	Sodium/potassium-transporting ATPase subunit alpha-1	P05023	AT1A1_HUMAN	ATP1A1
RPA	M18	0.6296	DB01396	Sodium/potassium-transporting ATPase subunit alpha-1	P05023	AT1A1_HUMAN	ATP1A1
RPA	M18	0.6296	DB00511	Sodium/potassium-transporting ATPase subunit alpha-1	P05023	AT1A1_HUMAN	ATP1A1
RPA	M18	0.614	DB01078	Sodium/potassium-transporting ATPase subunit alpha-1	P05023	AT1A1_HUMAN	ATP1A1
RPA	M21	0.7321	DB01092	Sodium/potassium-transporting ATPase subunit alpha-1	P05023	AT1A1_HUMAN	ATP1A1
RPA	M21	0.7193	DB01078	Sodium/potassium-transporting ATPase subunit alpha-1	P05023	AT1A1_HUMAN	ATP1A1
RPA	M21	0.6667	DB00390	Sodium/potassium-transporting ATPase subunit alpha-1	P05023	AT1A1_HUMAN	ATP1A1
RPA	M21	0.6491	DB01396	Sodium/potassium-transporting ATPase subunit alpha-1	P05023	AT1A1_HUMAN	ATP1A1
RPA	M21	0.6207	DB00511	Sodium/potassium-transporting ATPase subunit alpha-1	P05023	AT1A1_HUMAN	ATP1A1
RPA	M24	0.6909	DB01396	Sodium/potassium-transporting ATPase subunit alpha-1	P05023	AT1A1_HUMAN	ATP1A1
RPA	M24	0.6909	DB00511	Sodium/potassium-transporting ATPase subunit alpha-1	P05023	AT1A1_HUMAN	ATP1A1
RPA	M24	0.6842	DB01092	Sodium/potassium-transporting ATPase subunit alpha-1	P05023	AT1A1_HUMAN	ATP1A1
RPA	M24	0.6786	DB00390	Sodium/potassium-transporting ATPase subunit alpha-1	P05023	AT1A1_HUMAN	ATP1A1
RPA	M24	0.6724	DB01078	Sodium/potassium-transporting ATPase subunit alpha-1	P05023	AT1A1_HUMAN	ATP1A1
RPA	M25	0.6786	DB01092	Sodium/potassium-transporting ATPase subunit alpha-1	P05023	AT1A1_HUMAN	ATP1A1
RPA	M25	0.6667	DB01078	Sodium/potassium-transporting ATPase subunit alpha-1	P05023	AT1A1_HUMAN	ATP1A1
RPA	M25	0.6545	DB01396	Sodium/potassium-transporting ATPase subunit alpha-1	P05023	AT1A1_HUMAN	ATP1A1
RPA	M25	0.6545	DB00511	Sodium/potassium-transporting ATPase subunit alpha-1	P05023	AT1A1_HUMAN	ATP1A1
RPA	M25	0.6429	DB00390	Sodium/potassium-transporting ATPase subunit alpha-1	P05023	AT1A1_HUMAN	ATP1A1
RPA	M26	0.7647	DB00390	Sodium/potassium-transporting ATPase subunit alpha-1	P05023	AT1A1_HUMAN	ATP1A1
RPA	M26	0.7451	DB00511	Sodium/potassium-transporting ATPase subunit alpha-1	P05023	AT1A1_HUMAN	ATP1A1
RPA	M26	0.7451	DB01396	Sodium/potassium-transporting ATPase subunit alpha-1	P05023	AT1A1_HUMAN	ATP1A1
RPA	M26	0.7358	DB01092	Sodium/potassium-transporting ATPase subunit alpha-1	P05023	AT1A1_HUMAN	ATP1A1
RPA	M26	0.7222	DB01078	Sodium/potassium-transporting ATPase subunit alpha-1	P05023	AT1A1_HUMAN	ATP1A1
RPA	M27	0.807	DB01092	Sodium/potassium-transporting ATPase subunit alpha-1	P05023	AT1A1_HUMAN	ATP1A1
RPA	M27	0.7931	DB01078	Sodium/potassium-transporting ATPase subunit alpha-1	P05023	AT1A1_HUMAN	ATP1A1
RPA	M27	0.7414	DB00390	Sodium/potassium-transporting ATPase subunit alpha-1	P05023	AT1A1_HUMAN	ATP1A1
RPA	M27	0.7241	DB01396	Sodium/potassium-transporting ATPase subunit alpha-1	P05023	AT1A1_HUMAN	ATP1A1
RPA	M27	0.6949	DB00511	Sodium/potassium-transporting ATPase subunit alpha-1	P05023	AT1A1_HUMAN	ATP1A1
RPA	M3	0.7143	DB01092	Sodium/potassium-transporting ATPase subunit alpha-1	P05023	AT1A1_HUMAN	ATP1A1
RPA	M3	0.7018	DB01078	Sodium/potassium-transporting ATPase subunit alpha-1	P05023	AT1A1_HUMAN	ATP1A1
RPA	M3	0.6786	DB00390	Sodium/potassium-transporting ATPase subunit alpha-1	P05023	AT1A1_HUMAN	ATP1A1
RPA	M3	0.6607	DB00511	Sodium/potassium-transporting ATPase subunit alpha-1	P05023	AT1A1_HUMAN	ATP1A1
RPA	M3	0.6607	DB01396	Sodium/potassium-transporting ATPase subunit alpha-1	P05023	AT1A1_HUMAN	ATP1A1
RPA	M4	0.7321	DB01092	Sodium/potassium-transporting ATPase subunit alpha-1	P05023	AT1A1_HUMAN	ATP1A1
RPA	M4	0.7273	DB00390	Sodium/potassium-transporting ATPase subunit alpha-1	P05023	AT1A1_HUMAN	ATP1A1
RPA	M4	0.7193	DB01078	Sodium/potassium-transporting ATPase subunit alpha-1	P05023	AT1A1_HUMAN	ATP1A1
RPA	M4	0.7091	DB00511	Sodium/potassium-transporting ATPase subunit alpha-1	P05023	AT1A1_HUMAN	ATP1A1
RPA	M4	0.7091	DB01396	Sodium/potassium-transporting ATPase subunit alpha-1	P05023	AT1A1_HUMAN	ATP1A1
RPA	M6	0.7455	DB01092	Sodium/potassium-transporting ATPase subunit alpha-1	P05023	AT1A1_HUMAN	ATP1A1
RPA	M6	0.7321	DB01078	Sodium/potassium-transporting ATPase subunit alpha-1	P05023	AT1A1_HUMAN	ATP1A1
RPA	M6	0.7091	DB00390	Sodium/potassium-transporting ATPase subunit alpha-1	P05023	AT1A1_HUMAN	ATP1A1
RPA	M6	0.6909	DB00511	Sodium/potassium-transporting ATPase subunit alpha-1	P05023	AT1A1_HUMAN	ATP1A1
RPA	M6	0.6909	DB01396	Sodium/potassium-transporting ATPase subunit alpha-1	P05023	AT1A1_HUMAN	ATP1A1
RPA	P10	0.7627	DB01092	Sodium/potassium-transporting ATPase subunit alpha-1	P05023	AT1A1_HUMAN	ATP1A1
RPA	P10	0.75	DB01078	Sodium/potassium-transporting ATPase subunit alpha-1	P05023	AT1A1_HUMAN	ATP1A1
RPA	P10	0.7	DB00390	Sodium/potassium-transporting ATPase subunit alpha-1	P05023	AT1A1_HUMAN	ATP1A1
RPA	P10	0.6833	DB00511	Sodium/potassium-transporting ATPase subunit alpha-1	P05023	AT1A1_HUMAN	ATP1A1
RPA	P10	0.6833	DB01396	Sodium/potassium-transporting ATPase subunit alpha-1	P05023	AT1A1_HUMAN	ATP1A1
RPA	P12	0.7627	DB01092	Sodium/potassium-transporting ATPase subunit alpha-1	P05023	AT1A1_HUMAN	ATP1A1
RPA	P12	0.75	DB01078	Sodium/potassium-transporting ATPase subunit alpha-1	P05023	AT1A1_HUMAN	ATP1A1
RPA	P12	0.7288	DB00390	Sodium/potassium-transporting ATPase subunit alpha-1	P05023	AT1A1_HUMAN	ATP1A1
RPA	P12	0.7119	DB00511	Sodium/potassium-transporting ATPase subunit alpha-1	P05023	AT1A1_HUMAN	ATP1A1
RPA	P12	0.7119	DB01396	Sodium/potassium-transporting ATPase subunit alpha-1	P05023	AT1A1_HUMAN	ATP1A1
RPA	P13	0.7966	DB01092	Sodium/potassium-transporting ATPase subunit alpha-1	P05023	AT1A1_HUMAN	ATP1A1
RPA	P13	0.7833	DB01078	Sodium/potassium-transporting ATPase subunit alpha-1	P05023	AT1A1_HUMAN	ATP1A1
RPA	P13	0.7333	DB00390	Sodium/potassium-transporting ATPase subunit alpha-1	P05023	AT1A1_HUMAN	ATP1A1
RPA	P13	0.7167	DB01396	Sodium/potassium-transporting ATPase subunit alpha-1	P05023	AT1A1_HUMAN	ATP1A1
RPA	P13	0.6885	DB00511	Sodium/potassium-transporting ATPase subunit alpha-1	P05023	AT1A1_HUMAN	ATP1A1
RPA	P14	0.8103	DB01092	Sodium/potassium-transporting ATPase subunit alpha-1	P05023	AT1A1_HUMAN	ATP1A1
RPA	P14	0.7966	DB01078	Sodium/potassium-transporting ATPase subunit alpha-1	P05023	AT1A1_HUMAN	ATP1A1
RPA	P14	0.7458	DB00390	Sodium/potassium-transporting ATPase subunit alpha-1	P05023	AT1A1_HUMAN	ATP1A1
RPA	P14	0.7288	DB01396	Sodium/potassium-transporting ATPase subunit alpha-1	P05023	AT1A1_HUMAN	ATP1A1
RPA	P14	0.7	DB00511	Sodium/potassium-transporting ATPase subunit alpha-1	P05023	AT1A1_HUMAN	ATP1A1
RPA	P15	0.7895	DB01092	Sodium/potassium-transporting ATPase subunit alpha-1	P05023	AT1A1_HUMAN	ATP1A1
RPA	P15	0.7759	DB01078	Sodium/potassium-transporting ATPase subunit alpha-1	P05023	AT1A1_HUMAN	ATP1A1
RPA	P15	0.7241	DB00390	Sodium/potassium-transporting ATPase subunit alpha-1	P05023	AT1A1_HUMAN	ATP1A1
RPA	P15	0.7069	DB00511	Sodium/potassium-transporting ATPase subunit alpha-1	P05023	AT1A1_HUMAN	ATP1A1
RPA	P15	0.7069	DB01396	Sodium/potassium-transporting ATPase subunit alpha-1	P05023	AT1A1_HUMAN	ATP1A1
RPA	P16	0.7895	DB01092	Sodium/potassium-transporting ATPase subunit alpha-1	P05023	AT1A1_HUMAN	ATP1A1
RPA	P16	0.7759	DB01078	Sodium/potassium-transporting ATPase subunit alpha-1	P05023	AT1A1_HUMAN	ATP1A1
RPA	P16	0.7544	DB00390	Sodium/potassium-transporting ATPase subunit alpha-1	P05023	AT1A1_HUMAN	ATP1A1
RPA	P16	0.7368	DB00511	Sodium/potassium-transporting ATPase subunit alpha-1	P05023	AT1A1_HUMAN	ATP1A1
RPA	P16	0.7368	DB01396	Sodium/potassium-transporting ATPase subunit alpha-1	P05023	AT1A1_HUMAN	ATP1A1
RPA	P17	0.7895	DB01092	Sodium/potassium-transporting ATPase subunit alpha-1	P05023	AT1A1_HUMAN	ATP1A1
RPA	P17	0.7759	DB01078	Sodium/potassium-transporting ATPase subunit alpha-1	P05023	AT1A1_HUMAN	ATP1A1
RPA	P17	0.7544	DB00390	Sodium/potassium-transporting ATPase subunit alpha-1	P05023	AT1A1_HUMAN	ATP1A1
RPA	P17	0.7368	DB00511	Sodium/potassium-transporting ATPase subunit alpha-1	P05023	AT1A1_HUMAN	ATP1A1
RPA	P17	0.7368	DB01396	Sodium/potassium-transporting ATPase subunit alpha-1	P05023	AT1A1_HUMAN	ATP1A1
RPA	P2	0.7931	DB01092	Sodium/potassium-transporting ATPase subunit alpha-1	P05023	AT1A1_HUMAN	ATP1A1
RPA	P2	0.7797	DB01078	Sodium/potassium-transporting ATPase subunit alpha-1	P05023	AT1A1_HUMAN	ATP1A1
RPA	P2	0.7288	DB00390	Sodium/potassium-transporting ATPase subunit alpha-1	P05023	AT1A1_HUMAN	ATP1A1
RPA	P2	0.7119	DB01396	Sodium/potassium-transporting ATPase subunit alpha-1	P05023	AT1A1_HUMAN	ATP1A1
RPA	P2	0.6833	DB00511	Sodium/potassium-transporting ATPase subunit alpha-1	P05023	AT1A1_HUMAN	ATP1A1
RPA	P3	0.807	DB01092	Sodium/potassium-transporting ATPase subunit alpha-1	P05023	AT1A1_HUMAN	ATP1A1
RPA	P3	0.7931	DB01078	Sodium/potassium-transporting ATPase subunit alpha-1	P05023	AT1A1_HUMAN	ATP1A1
RPA	P3	0.7414	DB00390	Sodium/potassium-transporting ATPase subunit alpha-1	P05023	AT1A1_HUMAN	ATP1A1
RPA	P3	0.7241	DB01396	Sodium/potassium-transporting ATPase subunit alpha-1	P05023	AT1A1_HUMAN	ATP1A1
RPA	P3	0.6949	DB00511	Sodium/potassium-transporting ATPase subunit alpha-1	P05023	AT1A1_HUMAN	ATP1A1
RPA	P4	0.6081	DB01092	Sodium/potassium-transporting ATPase subunit alpha-1	P05023	AT1A1_HUMAN	ATP1A1
RPA	P4	0.6	DB01078	Sodium/potassium-transporting ATPase subunit alpha-1	P05023	AT1A1_HUMAN	ATP1A1
RPA	P5	0.8214	DB01092	Sodium/potassium-transporting ATPase subunit alpha-1	P05023	AT1A1_HUMAN	ATP1A1
RPA	P5	0.807	DB01078	Sodium/potassium-transporting ATPase subunit alpha-1	P05023	AT1A1_HUMAN	ATP1A1
RPA	P5	0.7544	DB00390	Sodium/potassium-transporting ATPase subunit alpha-1	P05023	AT1A1_HUMAN	ATP1A1
RPA	P5	0.7368	DB01396	Sodium/potassium-transporting ATPase subunit alpha-1	P05023	AT1A1_HUMAN	ATP1A1
RPA	P5	0.7069	DB00511	Sodium/potassium-transporting ATPase subunit alpha-1	P05023	AT1A1_HUMAN	ATP1A1
RPA	P6	0.7358	DB00511	Sodium/potassium-transporting ATPase subunit alpha-1	P05023	AT1A1_HUMAN	ATP1A1
RPA	P6	0.7037	DB01396	Sodium/potassium-transporting ATPase subunit alpha-1	P05023	AT1A1_HUMAN	ATP1A1
RPA	P6	0.6964	DB01092	Sodium/potassium-transporting ATPase subunit alpha-1	P05023	AT1A1_HUMAN	ATP1A1
RPA	P6	0.6909	DB00390	Sodium/potassium-transporting ATPase subunit alpha-1	P05023	AT1A1_HUMAN	ATP1A1
RPA	P6	0.6842	DB01078	Sodium/potassium-transporting ATPase subunit alpha-1	P05023	AT1A1_HUMAN	ATP1A1
RPA	P7	0.807	DB01092	Sodium/potassium-transporting ATPase subunit alpha-1	P05023	AT1A1_HUMAN	ATP1A1
RPA	P7	0.7931	DB01078	Sodium/potassium-transporting ATPase subunit alpha-1	P05023	AT1A1_HUMAN	ATP1A1
RPA	P7	0.7414	DB00390	Sodium/potassium-transporting ATPase subunit alpha-1	P05023	AT1A1_HUMAN	ATP1A1
RPA	P7	0.7241	DB00511	Sodium/potassium-transporting ATPase subunit alpha-1	P05023	AT1A1_HUMAN	ATP1A1
RPA	P7	0.7241	DB01396	Sodium/potassium-transporting ATPase subunit alpha-1	P05023	AT1A1_HUMAN	ATP1A1
RPA	P8	0.8214	DB01092	Sodium/potassium-transporting ATPase subunit alpha-1	P05023	AT1A1_HUMAN	ATP1A1
RPA	P8	0.807	DB01078	Sodium/potassium-transporting ATPase subunit alpha-1	P05023	AT1A1_HUMAN	ATP1A1
RPA	P8	0.7544	DB00390	Sodium/potassium-transporting ATPase subunit alpha-1	P05023	AT1A1_HUMAN	ATP1A1
RPA	P8	0.7368	DB01396	Sodium/potassium-transporting ATPase subunit alpha-1	P05023	AT1A1_HUMAN	ATP1A1
RPA	P8	0.7069	DB00511	Sodium/potassium-transporting ATPase subunit alpha-1	P05023	AT1A1_HUMAN	ATP1A1
RPA	P9	0.8214	DB01092	Sodium/potassium-transporting ATPase subunit alpha-1	P05023	AT1A1_HUMAN	ATP1A1
RPA	P9	0.807	DB01078	Sodium/potassium-transporting ATPase subunit alpha-1	P05023	AT1A1_HUMAN	ATP1A1
RPA	P9	0.7544	DB00390	Sodium/potassium-transporting ATPase subunit alpha-1	P05023	AT1A1_HUMAN	ATP1A1
RPA	P9	0.7368	DB01396	Sodium/potassium-transporting ATPase subunit alpha-1	P05023	AT1A1_HUMAN	ATP1A1
RPA	P9	0.7069	DB00511	Sodium/potassium-transporting ATPase subunit alpha-1	P05023	AT1A1_HUMAN	ATP1A1
RPA	catechin	0.7436	DB02115	Aldehyde dehydrogenase, mitochondrial	P05091	ALDH2_HUMAN	ALDH2
RPA	M13	0.64	DB02115	Aldehyde dehydrogenase, mitochondrial	P05091	ALDH2_HUMAN	ALDH2
RPA	M21	0.7447	DB02115	Aldehyde dehydrogenase, mitochondrial	P05091	ALDH2_HUMAN	ALDH2
RPA	M27	0.6604	DB02115	Aldehyde dehydrogenase, mitochondrial	P05091	ALDH2_HUMAN	ALDH2
RPA	M3	0.62	DB02115	Aldehyde dehydrogenase, mitochondrial	P05091	ALDH2_HUMAN	ALDH2
RPA	M4	0.6078	DB02115	Aldehyde dehydrogenase, mitochondrial	P05091	ALDH2_HUMAN	ALDH2
RPA	P10	0.7115	DB02115	Aldehyde dehydrogenase, mitochondrial	P05091	ALDH2_HUMAN	ALDH2
RPA	P12	0.6792	DB02115	Aldehyde dehydrogenase, mitochondrial	P05091	ALDH2_HUMAN	ALDH2
RPA	P13	0.6852	DB02115	Aldehyde dehydrogenase, mitochondrial	P05091	ALDH2_HUMAN	ALDH2
RPA	P14	0.6667	DB02115	Aldehyde dehydrogenase, mitochondrial	P05091	ALDH2_HUMAN	ALDH2
RPA	P15	0.6731	DB02115	Aldehyde dehydrogenase, mitochondrial	P05091	ALDH2_HUMAN	ALDH2
RPA	P16	0.6415	DB02115	Aldehyde dehydrogenase, mitochondrial	P05091	ALDH2_HUMAN	ALDH2
RPA	P17	0.6415	DB02115	Aldehyde dehydrogenase, mitochondrial	P05091	ALDH2_HUMAN	ALDH2
RPA	P2	0.7115	DB02115	Aldehyde dehydrogenase, mitochondrial	P05091	ALDH2_HUMAN	ALDH2
RPA	P3	0.6923	DB02115	Aldehyde dehydrogenase, mitochondrial	P05091	ALDH2_HUMAN	ALDH2
RPA	P5	0.6731	DB02115	Aldehyde dehydrogenase, mitochondrial	P05091	ALDH2_HUMAN	ALDH2
RPA	P6	0.6	DB02115	Aldehyde dehydrogenase, mitochondrial	P05091	ALDH2_HUMAN	ALDH2
RPA	P7	0.6604	DB02115	Aldehyde dehydrogenase, mitochondrial	P05091	ALDH2_HUMAN	ALDH2
RPA	P8	0.6731	DB02115	Aldehyde dehydrogenase, mitochondrial	P05091	ALDH2_HUMAN	ALDH2
RPA	P9	0.6731	DB02115	Aldehyde dehydrogenase, mitochondrial	P05091	ALDH2_HUMAN	ALDH2
RPA	M18	0.6275	DB00641	Integrin beta-2	P05107	ITB2_HUMAN	ITGB2
RPA	M24	0.6296	DB00641	Integrin beta-2	P05107	ITB2_HUMAN	ITGB2
RPA	M25	0.6226	DB00641	Integrin beta-2	P05107	ITB2_HUMAN	ITGB2
RPA	M3	0.6296	DB00641	Integrin beta-2	P05107	ITB2_HUMAN	ITGB2
RPA	M4	0.6481	DB00641	Integrin beta-2	P05107	ITB2_HUMAN	ITGB2
RPA	P6	0.6111	DB00641	Integrin beta-2	P05107	ITB2_HUMAN	ITGB2
RPA	P10	0.6324	DB00197	Plasminogen activator inhibitor 1	P05121	PAI1_HUMAN	SERPINE1
RPA	P12	0.6324	DB00197	Plasminogen activator inhibitor 1	P05121	PAI1_HUMAN	SERPINE1
RPA	P13	0.6143	DB00197	Plasminogen activator inhibitor 1	P05121	PAI1_HUMAN	SERPINE1
RPA	P14	0.6	DB00197	Plasminogen activator inhibitor 1	P05121	PAI1_HUMAN	SERPINE1
RPA	P15	0.6029	DB00197	Plasminogen activator inhibitor 1	P05121	PAI1_HUMAN	SERPINE1
RPA	P16	0.6029	DB00197	Plasminogen activator inhibitor 1	P05121	PAI1_HUMAN	SERPINE1
RPA	P17	0.6029	DB00197	Plasminogen activator inhibitor 1	P05121	PAI1_HUMAN	SERPINE1
RPA	P2	0.6087	DB00197	Plasminogen activator inhibitor 1	P05121	PAI1_HUMAN	SERPINE1
RPA	catechin	0.6111	DB02379	Galectin-2	P05162	LEG2_HUMAN	LGALS2
RPA	M21	0.6364	DB02379	Galectin-2	P05162	LEG2_HUMAN	LGALS2
RPA	M3	0.6136	DB02379	Galectin-2	P05162	LEG2_HUMAN	LGALS2
RPA	M4	0.6	DB02379	Galectin-2	P05162	LEG2_HUMAN	LGALS2
RPA	Gallic acid	0.6552	DB00244	Myeloperoxidase	P05164	PERM_HUMAN	MPO
RPA	P11	0.6667	DB01942	Fibroblast growth factor 1	P05230	FGF1_HUMAN	FGF1
RPA	P4	0.7273	DB01901	Fibroblast growth factor 1	P05230	FGF1_HUMAN	FGF1
RPA	P4	0.6716	DB00686	Fibroblast growth factor 1	P05230	FGF1_HUMAN	FGF1
RPA	P4	0.6212	DB02264	Fibroblast growth factor 1	P05230	FGF1_HUMAN	FGF1
RPA	P4	0.65	DB00407	Heparin cofactor 2	P05546	HEP2_HUMAN	SERPIND1
RPA	catechin	0.7353	DB08846	Protein kinase C beta type	P05771	KPCB_HUMAN	PRKCB
RPA	Gallic acid	0.7	DB08846	Protein kinase C beta type	P05771	KPCB_HUMAN	PRKCB
RPA	P1	0.6207	DB08846	Protein kinase C beta type	P05771	KPCB_HUMAN	PRKCB
RPA	catechin	0.871	DB04216	ATP synthase subunit beta, mitochondrial	P06576	ATPB_HUMAN	ATP5B
RPA	catechin	0.6774	DB08399	ATP synthase subunit beta, mitochondrial	P06576	ATPB_HUMAN	ATP5B
RPA	Gallic acid	0.8333	DB08399	ATP synthase subunit beta, mitochondrial	P06576	ATPB_HUMAN	ATP5B
RPA	Gallic acid	0.7241	DB04216	ATP synthase subunit beta, mitochondrial	P06576	ATPB_HUMAN	ATP5B
RPA	M11	0.6939	DB07394	ATP synthase subunit beta, mitochondrial	P06576	ATPB_HUMAN	ATP5B
RPA	M13	0.6226	DB07394	ATP synthase subunit beta, mitochondrial	P06576	ATPB_HUMAN	ATP5B
RPA	M15	0.6735	DB07394	ATP synthase subunit beta, mitochondrial	P06576	ATPB_HUMAN	ATP5B
RPA	M18	0.6667	DB07394	ATP synthase subunit beta, mitochondrial	P06576	ATPB_HUMAN	ATP5B
RPA	M24	0.6038	DB07394	ATP synthase subunit beta, mitochondrial	P06576	ATPB_HUMAN	ATP5B
RPA	M25	0.6275	DB07394	ATP synthase subunit beta, mitochondrial	P06576	ATPB_HUMAN	ATP5B
RPA	M27	0.6429	DB07394	ATP synthase subunit beta, mitochondrial	P06576	ATPB_HUMAN	ATP5B
RPA	M3	0.6038	DB07394	ATP synthase subunit beta, mitochondrial	P06576	ATPB_HUMAN	ATP5B
RPA	P1	0.7391	DB08399	ATP synthase subunit beta, mitochondrial	P06576	ATPB_HUMAN	ATP5B
RPA	P1	0.6429	DB04216	ATP synthase subunit beta, mitochondrial	P06576	ATPB_HUMAN	ATP5B
RPA	P10	0.6607	DB07394	ATP synthase subunit beta, mitochondrial	P06576	ATPB_HUMAN	ATP5B
RPA	P12	0.6607	DB07394	ATP synthase subunit beta, mitochondrial	P06576	ATPB_HUMAN	ATP5B
RPA	P13	0.6667	DB07394	ATP synthase subunit beta, mitochondrial	P06576	ATPB_HUMAN	ATP5B
RPA	P14	0.6491	DB07394	ATP synthase subunit beta, mitochondrial	P06576	ATPB_HUMAN	ATP5B
RPA	P15	0.625	DB07394	ATP synthase subunit beta, mitochondrial	P06576	ATPB_HUMAN	ATP5B
RPA	P16	0.625	DB07394	ATP synthase subunit beta, mitochondrial	P06576	ATPB_HUMAN	ATP5B
RPA	P17	0.625	DB07394	ATP synthase subunit beta, mitochondrial	P06576	ATPB_HUMAN	ATP5B
RPA	P2	0.6316	DB07394	ATP synthase subunit beta, mitochondrial	P06576	ATPB_HUMAN	ATP5B
RPA	P3	0.614	DB07394	ATP synthase subunit beta, mitochondrial	P06576	ATPB_HUMAN	ATP5B
RPA	P6	0.68	DB07394	ATP synthase subunit beta, mitochondrial	P06576	ATPB_HUMAN	ATP5B
RPA	P7	0.614	DB07394	ATP synthase subunit beta, mitochondrial	P06576	ATPB_HUMAN	ATP5B
RPA	catechin	0.6111	DB02379	Glycogen phosphorylase, liver form	P06737	PYGL_HUMAN	PYGL
RPA	M21	0.6364	DB02379	Glycogen phosphorylase, liver form	P06737	PYGL_HUMAN	PYGL
RPA	M3	0.6136	DB02379	Glycogen phosphorylase, liver form	P06737	PYGL_HUMAN	PYGL
RPA	M4	0.6	DB02379	Glycogen phosphorylase, liver form	P06737	PYGL_HUMAN	PYGL
RPA	catechin	0.7742	DB07479	DNA polymerase beta	P06746	DPOLB_HUMAN	POLB
RPA	Gallic acid	0.6207	DB07479	DNA polymerase beta	P06746	DPOLB_HUMAN	POLB
RPA	P11	0.6	DB01050	Thrombomodulin	P07204	TRBM_HUMAN	THBD
RPA	P13	0.625	DB01179	Tubulin beta chain	P07437	TBB5_HUMAN	TUBB
RPA	P14	0.6071	DB01179	Tubulin beta chain	P07437	TBB5_HUMAN	TUBB
RPA	P6	0.6	DB01179	Tubulin beta chain	P07437	TBB5_HUMAN	TUBB
RPA	catechin	0.7353	DB08846	Carbonic anhydrase 3	P07451	CAH3_HUMAN	CA3
RPA	Gallic acid	0.7	DB08846	Carbonic anhydrase 3	P07451	CAH3_HUMAN	CA3
RPA	P1	0.6207	DB08846	Carbonic anhydrase 3	P07451	CAH3_HUMAN	CA3
RPA	Gallic acid	0.7857	DB06262	Beta-2 adrenergic receptor	P07550	ADRB2_HUMAN	ADRB2
RPA	P1	0.6429	DB06262	Beta-2 adrenergic receptor	P07550	ADRB2_HUMAN	ADRB2
RPA	P11	0.6429	DB07477	Cathepsin L1	P07711	CATL1_HUMAN	CTSL
RPA	catechin	0.6098	DB07908	Profilin-1	P07737	PROF1_HUMAN	PFN1
RPA	M6	0.6122	DB07908	Profilin-1	P07737	PROF1_HUMAN	PFN1
RPA	P10	0.6111	DB07908	Profilin-1	P07737	PROF1_HUMAN	PFN1
RPA	P12	0.6111	DB07908	Profilin-1	P07737	PROF1_HUMAN	PFN1
RPA	P13	0.6182	DB07908	Profilin-1	P07737	PROF1_HUMAN	PFN1
RPA	P14	0.6	DB07908	Profilin-1	P07737	PROF1_HUMAN	PFN1
RPA	P2	0.6415	DB07908	Profilin-1	P07737	PROF1_HUMAN	PFN1
RPA	P3	0.6226	DB07908	Profilin-1	P07737	PROF1_HUMAN	PFN1
RPA	P5	0.6038	DB07908	Profilin-1	P07737	PROF1_HUMAN	PFN1
RPA	P8	0.6038	DB07908	Profilin-1	P07737	PROF1_HUMAN	PFN1
RPA	P9	0.6038	DB07908	Profilin-1	P07737	PROF1_HUMAN	PFN1
RPA	P11	0.9	DB03588	Cathepsin B	P07858	CATB_HUMAN	CTSB
RPA	M13	0.66	DB04141	Cytochrome b-c1 complex subunit 6, mitochondrial	P07919	QCR6_HUMAN	UQCRH
RPA	M21	0.6275	DB04141	Cytochrome b-c1 complex subunit 6, mitochondrial	P07919	QCR6_HUMAN	UQCRH
RPA	M26	0.625	DB04141	Cytochrome b-c1 complex subunit 6, mitochondrial	P07919	QCR6_HUMAN	UQCRH
RPA	M27	0.7115	DB04141	Cytochrome b-c1 complex subunit 6, mitochondrial	P07919	QCR6_HUMAN	UQCRH
RPA	M3	0.7083	DB04141	Cytochrome b-c1 complex subunit 6, mitochondrial	P07919	QCR6_HUMAN	UQCRH
RPA	M4	0.6939	DB04141	Cytochrome b-c1 complex subunit 6, mitochondrial	P07919	QCR6_HUMAN	UQCRH
RPA	M6	0.64	DB04141	Cytochrome b-c1 complex subunit 6, mitochondrial	P07919	QCR6_HUMAN	UQCRH
RPA	P10	0.6667	DB04141	Cytochrome b-c1 complex subunit 6, mitochondrial	P07919	QCR6_HUMAN	UQCRH
RPA	P12	0.6364	DB04141	Cytochrome b-c1 complex subunit 6, mitochondrial	P07919	QCR6_HUMAN	UQCRH
RPA	P13	0.6429	DB04141	Cytochrome b-c1 complex subunit 6, mitochondrial	P07919	QCR6_HUMAN	UQCRH
RPA	P14	0.6545	DB04141	Cytochrome b-c1 complex subunit 6, mitochondrial	P07919	QCR6_HUMAN	UQCRH
RPA	P15	0.6923	DB04141	Cytochrome b-c1 complex subunit 6, mitochondrial	P07919	QCR6_HUMAN	UQCRH
RPA	P16	0.6604	DB04141	Cytochrome b-c1 complex subunit 6, mitochondrial	P07919	QCR6_HUMAN	UQCRH
RPA	P17	0.6604	DB04141	Cytochrome b-c1 complex subunit 6, mitochondrial	P07919	QCR6_HUMAN	UQCRH
RPA	P2	0.6667	DB04141	Cytochrome b-c1 complex subunit 6, mitochondrial	P07919	QCR6_HUMAN	UQCRH
RPA	P3	0.6792	DB04141	Cytochrome b-c1 complex subunit 6, mitochondrial	P07919	QCR6_HUMAN	UQCRH
RPA	P5	0.6923	DB04141	Cytochrome b-c1 complex subunit 6, mitochondrial	P07919	QCR6_HUMAN	UQCRH
RPA	P7	0.6792	DB04141	Cytochrome b-c1 complex subunit 6, mitochondrial	P07919	QCR6_HUMAN	UQCRH
RPA	P8	0.6923	DB04141	Cytochrome b-c1 complex subunit 6, mitochondrial	P07919	QCR6_HUMAN	UQCRH
RPA	P9	0.6923	DB04141	Cytochrome b-c1 complex subunit 6, mitochondrial	P07919	QCR6_HUMAN	UQCRH
RPA	P11	0.6667	DB01942	Ribonuclease pancreatic	P07998	RNAS1_HUMAN	RNASE1
RPA	M13	0.66	DB03152	Rhodopsin	P08100	OPSD_HUMAN	RHO
RPA	M21	0.6275	DB03152	Rhodopsin	P08100	OPSD_HUMAN	RHO
RPA	M26	0.625	DB03152	Rhodopsin	P08100	OPSD_HUMAN	RHO
RPA	M27	0.7115	DB03152	Rhodopsin	P08100	OPSD_HUMAN	RHO
RPA	M27	0.6364	DB04450	Rhodopsin	P08100	OPSD_HUMAN	RHO
RPA	M3	0.7083	DB03152	Rhodopsin	P08100	OPSD_HUMAN	RHO
RPA	M3	0.6275	DB04450	Rhodopsin	P08100	OPSD_HUMAN	RHO
RPA	M4	0.6939	DB03152	Rhodopsin	P08100	OPSD_HUMAN	RHO
RPA	M4	0.6154	DB04450	Rhodopsin	P08100	OPSD_HUMAN	RHO
RPA	M6	0.64	DB03152	Rhodopsin	P08100	OPSD_HUMAN	RHO
RPA	P10	0.6667	DB03152	Rhodopsin	P08100	OPSD_HUMAN	RHO
RPA	P12	0.6364	DB03152	Rhodopsin	P08100	OPSD_HUMAN	RHO
RPA	P13	0.6429	DB03152	Rhodopsin	P08100	OPSD_HUMAN	RHO
RPA	P14	0.6545	DB03152	Rhodopsin	P08100	OPSD_HUMAN	RHO
RPA	P15	0.6923	DB03152	Rhodopsin	P08100	OPSD_HUMAN	RHO
RPA	P15	0.6182	DB04450	Rhodopsin	P08100	OPSD_HUMAN	RHO
RPA	P16	0.6604	DB03152	Rhodopsin	P08100	OPSD_HUMAN	RHO
RPA	P17	0.6604	DB03152	Rhodopsin	P08100	OPSD_HUMAN	RHO
RPA	P2	0.6667	DB03152	Rhodopsin	P08100	OPSD_HUMAN	RHO
RPA	P3	0.6792	DB03152	Rhodopsin	P08100	OPSD_HUMAN	RHO
RPA	P3	0.6071	DB04450	Rhodopsin	P08100	OPSD_HUMAN	RHO
RPA	P5	0.6923	DB03152	Rhodopsin	P08100	OPSD_HUMAN	RHO
RPA	P5	0.6182	DB04450	Rhodopsin	P08100	OPSD_HUMAN	RHO
RPA	P7	0.6792	DB03152	Rhodopsin	P08100	OPSD_HUMAN	RHO
RPA	P7	0.6071	DB04450	Rhodopsin	P08100	OPSD_HUMAN	RHO
RPA	P8	0.6923	DB03152	Rhodopsin	P08100	OPSD_HUMAN	RHO
RPA	P8	0.6182	DB04450	Rhodopsin	P08100	OPSD_HUMAN	RHO
RPA	P9	0.6923	DB03152	Rhodopsin	P08100	OPSD_HUMAN	RHO
RPA	P9	0.6182	DB04450	Rhodopsin	P08100	OPSD_HUMAN	RHO
RPA	M18	0.6071	DB01211	Multidrug resistance protein 1	P08183	MDR1_HUMAN	ABCB1
RPA	M4	0.6167	DB00199	Multidrug resistance protein 1	P08183	MDR1_HUMAN	ABCB1
RPA	M4	0.6	DB01211	Multidrug resistance protein 1	P08183	MDR1_HUMAN	ABCB1
RPA	M11	0.6154	DB00700	Mineralocorticoid receptor	P08235	MCR_HUMAN	NR3C2
RPA	M13	0.6038	DB04630	Mineralocorticoid receptor	P08235	MCR_HUMAN	NR3C2
RPA	M24	0.6038	DB04652	Mineralocorticoid receptor	P08235	MCR_HUMAN	NR3C2
RPA	M25	0.6275	DB04652	Mineralocorticoid receptor	P08235	MCR_HUMAN	NR3C2
RPA	M25	0.6154	DB00700	Mineralocorticoid receptor	P08235	MCR_HUMAN	NR3C2
RPA	M25	0.6078	DB01134	Mineralocorticoid receptor	P08235	MCR_HUMAN	NR3C2
RPA	M25	0.6078	DB04630	Mineralocorticoid receptor	P08235	MCR_HUMAN	NR3C2
RPA	M26	0.6604	DB00687	Mineralocorticoid receptor	P08235	MCR_HUMAN	NR3C2
RPA	M26	0.6531	DB04652	Mineralocorticoid receptor	P08235	MCR_HUMAN	NR3C2
RPA	M26	0.6327	DB04630	Mineralocorticoid receptor	P08235	MCR_HUMAN	NR3C2
RPA	M3	0.6346	DB04652	Mineralocorticoid receptor	P08235	MCR_HUMAN	NR3C2
RPA	M3	0.6154	DB04630	Mineralocorticoid receptor	P08235	MCR_HUMAN	NR3C2
RPA	M3	0.614	DB00687	Mineralocorticoid receptor	P08235	MCR_HUMAN	NR3C2
RPA	M4	0.6316	DB00687	Mineralocorticoid receptor	P08235	MCR_HUMAN	NR3C2
RPA	M4	0.6226	DB04652	Mineralocorticoid receptor	P08235	MCR_HUMAN	NR3C2
RPA	M4	0.6038	DB04630	Mineralocorticoid receptor	P08235	MCR_HUMAN	NR3C2
RPA	M6	0.68	DB04630	Mineralocorticoid receptor	P08235	MCR_HUMAN	NR3C2
RPA	M6	0.6727	DB00687	Mineralocorticoid receptor	P08235	MCR_HUMAN	NR3C2
RPA	M6	0.6667	DB04652	Mineralocorticoid receptor	P08235	MCR_HUMAN	NR3C2
RPA	P14	0.6032	DB00687	Mineralocorticoid receptor	P08235	MCR_HUMAN	NR3C2
RPA	P15	0.6071	DB04630	Mineralocorticoid receptor	P08235	MCR_HUMAN	NR3C2
RPA	P15	0.6066	DB00687	Mineralocorticoid receptor	P08235	MCR_HUMAN	NR3C2
RPA	P16	0.6071	DB04630	Mineralocorticoid receptor	P08235	MCR_HUMAN	NR3C2
RPA	P16	0.6066	DB00687	Mineralocorticoid receptor	P08235	MCR_HUMAN	NR3C2
RPA	P17	0.6071	DB04630	Mineralocorticoid receptor	P08235	MCR_HUMAN	NR3C2
RPA	P17	0.6066	DB00687	Mineralocorticoid receptor	P08235	MCR_HUMAN	NR3C2
RPA	P5	0.6071	DB04630	Mineralocorticoid receptor	P08235	MCR_HUMAN	NR3C2
RPA	P5	0.6066	DB00687	Mineralocorticoid receptor	P08235	MCR_HUMAN	NR3C2
RPA	P7	0.625	DB04630	Mineralocorticoid receptor	P08235	MCR_HUMAN	NR3C2
RPA	P7	0.623	DB00687	Mineralocorticoid receptor	P08235	MCR_HUMAN	NR3C2
RPA	P7	0.614	DB04652	Mineralocorticoid receptor	P08235	MCR_HUMAN	NR3C2
RPA	P8	0.6071	DB04630	Mineralocorticoid receptor	P08235	MCR_HUMAN	NR3C2
RPA	P8	0.6066	DB00687	Mineralocorticoid receptor	P08235	MCR_HUMAN	NR3C2
RPA	P9	0.6071	DB04630	Mineralocorticoid receptor	P08235	MCR_HUMAN	NR3C2
RPA	P9	0.6066	DB00687	Mineralocorticoid receptor	P08235	MCR_HUMAN	NR3C2
RPA	P10	0.6	DB00616	Neprilysin	P08473	NEP_HUMAN	MME
RPA	P12	0.625	DB00616	Neprilysin	P08473	NEP_HUMAN	MME
RPA	P13	0.6061	DB00616	Neprilysin	P08473	NEP_HUMAN	MME
RPA	P2	0.6	DB00616	Neprilysin	P08473	NEP_HUMAN	MME
RPA	M13	0.66	DB04141	Cytochrome c1, heme protein, mitochondrial	P08574	CY1_HUMAN	CYC1
RPA	M21	0.6275	DB04141	Cytochrome c1, heme protein, mitochondrial	P08574	CY1_HUMAN	CYC1
RPA	M26	0.625	DB04141	Cytochrome c1, heme protein, mitochondrial	P08574	CY1_HUMAN	CYC1
RPA	M27	0.7115	DB04141	Cytochrome c1, heme protein, mitochondrial	P08574	CY1_HUMAN	CYC1
RPA	M3	0.7083	DB04141	Cytochrome c1, heme protein, mitochondrial	P08574	CY1_HUMAN	CYC1
RPA	M4	0.6939	DB04141	Cytochrome c1, heme protein, mitochondrial	P08574	CY1_HUMAN	CYC1
RPA	M6	0.64	DB04141	Cytochrome c1, heme protein, mitochondrial	P08574	CY1_HUMAN	CYC1
RPA	P10	0.6667	DB04141	Cytochrome c1, heme protein, mitochondrial	P08574	CY1_HUMAN	CYC1
RPA	P12	0.6364	DB04141	Cytochrome c1, heme protein, mitochondrial	P08574	CY1_HUMAN	CYC1
RPA	P13	0.6429	DB04141	Cytochrome c1, heme protein, mitochondrial	P08574	CY1_HUMAN	CYC1
RPA	P14	0.6545	DB04141	Cytochrome c1, heme protein, mitochondrial	P08574	CY1_HUMAN	CYC1
RPA	P15	0.6923	DB04141	Cytochrome c1, heme protein, mitochondrial	P08574	CY1_HUMAN	CYC1
RPA	P16	0.6604	DB04141	Cytochrome c1, heme protein, mitochondrial	P08574	CY1_HUMAN	CYC1
RPA	P17	0.6604	DB04141	Cytochrome c1, heme protein, mitochondrial	P08574	CY1_HUMAN	CYC1
RPA	P2	0.6667	DB04141	Cytochrome c1, heme protein, mitochondrial	P08574	CY1_HUMAN	CYC1
RPA	P3	0.6792	DB04141	Cytochrome c1, heme protein, mitochondrial	P08574	CY1_HUMAN	CYC1
RPA	P5	0.6923	DB04141	Cytochrome c1, heme protein, mitochondrial	P08574	CY1_HUMAN	CYC1
RPA	P7	0.6792	DB04141	Cytochrome c1, heme protein, mitochondrial	P08574	CY1_HUMAN	CYC1
RPA	P8	0.6923	DB04141	Cytochrome c1, heme protein, mitochondrial	P08574	CY1_HUMAN	CYC1
RPA	P9	0.6923	DB04141	Cytochrome c1, heme protein, mitochondrial	P08574	CY1_HUMAN	CYC1
RPA	Gallic acid	0.7857	DB06262	Beta-1 adrenergic receptor	P08588	ADRB1_HUMAN	ADRB1
RPA	M27	0.6364	DB08558	Beta-1 adrenergic receptor	P08588	ADRB1_HUMAN	ADRB1
RPA	M3	0.6275	DB08558	Beta-1 adrenergic receptor	P08588	ADRB1_HUMAN	ADRB1
RPA	M4	0.6154	DB08558	Beta-1 adrenergic receptor	P08588	ADRB1_HUMAN	ADRB1
RPA	P1	0.6429	DB06262	Beta-1 adrenergic receptor	P08588	ADRB1_HUMAN	ADRB1
RPA	P15	0.6182	DB08558	Beta-1 adrenergic receptor	P08588	ADRB1_HUMAN	ADRB1
RPA	P3	0.6071	DB08558	Beta-1 adrenergic receptor	P08588	ADRB1_HUMAN	ADRB1
RPA	P5	0.6182	DB08558	Beta-1 adrenergic receptor	P08588	ADRB1_HUMAN	ADRB1
RPA	P7	0.6071	DB08558	Beta-1 adrenergic receptor	P08588	ADRB1_HUMAN	ADRB1
RPA	P8	0.6182	DB08558	Beta-1 adrenergic receptor	P08588	ADRB1_HUMAN	ADRB1
RPA	P9	0.6182	DB08558	Beta-1 adrenergic receptor	P08588	ADRB1_HUMAN	ADRB1
RPA	P4	0.6716	DB00686	Fibroblast growth factor 4	P08620	FGF4_HUMAN	FGF4
RPA	catechin	0.871	DB04216	Tyrosine-protein kinase HCK	P08631	HCK_HUMAN	HCK
RPA	Gallic acid	0.7241	DB04216	Tyrosine-protein kinase HCK	P08631	HCK_HUMAN	HCK
RPA	P1	0.6429	DB04216	Tyrosine-protein kinase HCK	P08631	HCK_HUMAN	HCK
RPA	M18	0.6071	DB01211	Cytochrome P450 3A4	P08684	CP3A4_HUMAN	CYP3A4
RPA	M4	0.6167	DB00199	Cytochrome P450 3A4	P08684	CP3A4_HUMAN	CYP3A4
RPA	M4	0.6	DB01211	Cytochrome P450 3A4	P08684	CP3A4_HUMAN	CYP3A4
RPA	P4	0.6716	DB03935	Annexin A5	P08758	ANXA5_HUMAN	ANXA5
RPA	P4	0.6471	DB03981	Annexin A5	P08758	ANXA5_HUMAN	ANXA5
RPA	Gallic acid	0.7857	DB06262	Alpha-2A adrenergic receptor	P08913	ADA2A_HUMAN	ADRA2A
RPA	P1	0.6429	DB06262	Alpha-2A adrenergic receptor	P08913	ADA2A_HUMAN	ADRA2A
RPA	M4	0.6	DB00877	Fibroblast growth factor 2	P09038	FGF2_HUMAN	FGF2
RPA	P4	0.6765	DB00364	Fibroblast growth factor 2	P09038	FGF2_HUMAN	FGF2
RPA	P4	0.6716	DB00686	Fibroblast growth factor 2	P09038	FGF2_HUMAN	FGF2
RPA	P4	0.6716	DB03935	Fibroblast growth factor 2	P09038	FGF2_HUMAN	FGF2
RPA	P4	0.6471	DB03981	Fibroblast growth factor 2	P09038	FGF2_HUMAN	FGF2
RPA	M6	0.6087	DB00126	Dopamine beta-hydroxylase	P09172	DOPO_HUMAN	DBH
RPA	M21	0.6383	DB04396	Galectin-1	P09382	LEG1_HUMAN	LGALS1
RPA	P11	0.6667	DB01942	Heme oxygenase 1	P09601	HMOX1_HUMAN	HMOX1
RPA	M13	0.6	DB02659	Cytochrome c oxidase subunit 6C	P09669	COX6C_HUMAN	COX6C
RPA	M24	0.6809	DB02659	Cytochrome c oxidase subunit 6C	P09669	COX6C_HUMAN	COX6C
RPA	M25	0.6383	DB02659	Cytochrome c oxidase subunit 6C	P09669	COX6C_HUMAN	COX6C
RPA	M26	0.7045	DB02659	Cytochrome c oxidase subunit 6C	P09669	COX6C_HUMAN	COX6C
RPA	M4	0.6327	DB02659	Cytochrome c oxidase subunit 6C	P09669	COX6C_HUMAN	COX6C
RPA	M6	0.6809	DB02659	Cytochrome c oxidase subunit 6C	P09669	COX6C_HUMAN	COX6C
RPA	P14	0.6	DB02659	Cytochrome c oxidase subunit 6C	P09669	COX6C_HUMAN	COX6C
RPA	P16	0.6038	DB02659	Cytochrome c oxidase subunit 6C	P09669	COX6C_HUMAN	COX6C
RPA	P17	0.6038	DB02659	Cytochrome c oxidase subunit 6C	P09669	COX6C_HUMAN	COX6C
RPA	P5	0.6038	DB02659	Cytochrome c oxidase subunit 6C	P09669	COX6C_HUMAN	COX6C
RPA	P8	0.6038	DB02659	Cytochrome c oxidase subunit 6C	P09669	COX6C_HUMAN	COX6C
RPA	P9	0.6038	DB02659	Cytochrome c oxidase subunit 6C	P09669	COX6C_HUMAN	COX6C
RPA	catechin	0.6765	DB03389	Lactase-phlorizin hydrolase	P09848	LPH_HUMAN	LCT
RPA	M21	0.6591	DB04564	Lactase-phlorizin hydrolase	P09848	LPH_HUMAN	LCT
RPA	M26	0.6098	DB03389	Lactase-phlorizin hydrolase	P09848	LPH_HUMAN	LCT
RPA	M27	0.6364	DB08558	Lactase-phlorizin hydrolase	P09848	LPH_HUMAN	LCT
RPA	M3	0.6364	DB04564	Lactase-phlorizin hydrolase	P09848	LPH_HUMAN	LCT
RPA	M3	0.6275	DB08558	Lactase-phlorizin hydrolase	P09848	LPH_HUMAN	LCT
RPA	M4	0.6222	DB04564	Lactase-phlorizin hydrolase	P09848	LPH_HUMAN	LCT
RPA	M4	0.6154	DB08558	Lactase-phlorizin hydrolase	P09848	LPH_HUMAN	LCT
RPA	M4	0.6136	DB03389	Lactase-phlorizin hydrolase	P09848	LPH_HUMAN	LCT
RPA	M6	0.6087	DB00126	Lactase-phlorizin hydrolase	P09848	LPH_HUMAN	LCT
RPA	M6	0.6	DB04564	Lactase-phlorizin hydrolase	P09848	LPH_HUMAN	LCT
RPA	P15	0.6182	DB08558	Lactase-phlorizin hydrolase	P09848	LPH_HUMAN	LCT
RPA	P3	0.6071	DB08558	Lactase-phlorizin hydrolase	P09848	LPH_HUMAN	LCT
RPA	P5	0.6182	DB08558	Lactase-phlorizin hydrolase	P09848	LPH_HUMAN	LCT
RPA	P7	0.6071	DB08558	Lactase-phlorizin hydrolase	P09848	LPH_HUMAN	LCT
RPA	P8	0.6182	DB08558	Lactase-phlorizin hydrolase	P09848	LPH_HUMAN	LCT
RPA	P9	0.6182	DB08558	Lactase-phlorizin hydrolase	P09848	LPH_HUMAN	LCT
RPA	Gallic acid	0.6552	DB00244	Arachidonate 5-lipoxygenase	P09917	LOX5_HUMAN	ALOX5
RPA	Gallic acid	0.6333	DB00233	Arachidonate 5-lipoxygenase	P09917	LOX5_HUMAN	ALOX5
RPA	Gallic acid	0.6	DB00179	Arachidonate 5-lipoxygenase	P09917	LOX5_HUMAN	ALOX5
RPA	P1	0.6296	DB00179	Arachidonate 5-lipoxygenase	P09917	LOX5_HUMAN	ALOX5
RPA	M13	0.6	DB02659	Cytochrome c oxidase subunit 8A, mitochondrial	P10176	COX8A_HUMAN	COX8A
RPA	M24	0.6809	DB02659	Cytochrome c oxidase subunit 8A, mitochondrial	P10176	COX8A_HUMAN	COX8A
RPA	M25	0.6383	DB02659	Cytochrome c oxidase subunit 8A, mitochondrial	P10176	COX8A_HUMAN	COX8A
RPA	M26	0.7045	DB02659	Cytochrome c oxidase subunit 8A, mitochondrial	P10176	COX8A_HUMAN	COX8A
RPA	M4	0.6327	DB02659	Cytochrome c oxidase subunit 8A, mitochondrial	P10176	COX8A_HUMAN	COX8A
RPA	M6	0.6809	DB02659	Cytochrome c oxidase subunit 8A, mitochondrial	P10176	COX8A_HUMAN	COX8A
RPA	P14	0.6	DB02659	Cytochrome c oxidase subunit 8A, mitochondrial	P10176	COX8A_HUMAN	COX8A
RPA	P16	0.6038	DB02659	Cytochrome c oxidase subunit 8A, mitochondrial	P10176	COX8A_HUMAN	COX8A
RPA	P17	0.6038	DB02659	Cytochrome c oxidase subunit 8A, mitochondrial	P10176	COX8A_HUMAN	COX8A
RPA	P5	0.6038	DB02659	Cytochrome c oxidase subunit 8A, mitochondrial	P10176	COX8A_HUMAN	COX8A
RPA	P8	0.6038	DB02659	Cytochrome c oxidase subunit 8A, mitochondrial	P10176	COX8A_HUMAN	COX8A
RPA	P9	0.6038	DB02659	Cytochrome c oxidase subunit 8A, mitochondrial	P10176	COX8A_HUMAN	COX8A
RPA	M13	0.64	DB00621	Androgen receptor	P10275	ANDR_HUMAN	AR
RPA	M24	0.7234	DB00621	Androgen receptor	P10275	ANDR_HUMAN	AR
RPA	M24	0.6471	DB07717	Androgen receptor	P10275	ANDR_HUMAN	AR
RPA	M24	0.6222	DB02901	Androgen receptor	P10275	ANDR_HUMAN	AR
RPA	M24	0.6087	DB00858	Androgen receptor	P10275	ANDR_HUMAN	AR
RPA	M24	0.6087	DB01481	Androgen receptor	P10275	ANDR_HUMAN	AR
RPA	M25	0.6809	DB00621	Androgen receptor	P10275	ANDR_HUMAN	AR
RPA	M26	0.75	DB00621	Androgen receptor	P10275	ANDR_HUMAN	AR
RPA	M26	0.6604	DB00687	Androgen receptor	P10275	ANDR_HUMAN	AR
RPA	M26	0.6429	DB02901	Androgen receptor	P10275	ANDR_HUMAN	AR
RPA	M26	0.6279	DB01481	Androgen receptor	P10275	ANDR_HUMAN	AR
RPA	M26	0.6279	DB00858	Androgen receptor	P10275	ANDR_HUMAN	AR
RPA	M27	0.6296	DB00621	Androgen receptor	P10275	ANDR_HUMAN	AR
RPA	M3	0.62	DB00621	Androgen receptor	P10275	ANDR_HUMAN	AR
RPA	M3	0.614	DB00687	Androgen receptor	P10275	ANDR_HUMAN	AR
RPA	M4	0.6735	DB00621	Androgen receptor	P10275	ANDR_HUMAN	AR
RPA	M4	0.6316	DB00687	Androgen receptor	P10275	ANDR_HUMAN	AR
RPA	M6	0.6875	DB00621	Androgen receptor	P10275	ANDR_HUMAN	AR
RPA	M6	0.6727	DB00687	Androgen receptor	P10275	ANDR_HUMAN	AR
RPA	P12	0.6182	DB00621	Androgen receptor	P10275	ANDR_HUMAN	AR
RPA	P13	0.625	DB00621	Androgen receptor	P10275	ANDR_HUMAN	AR
RPA	P14	0.6364	DB00621	Androgen receptor	P10275	ANDR_HUMAN	AR
RPA	P14	0.6032	DB00687	Androgen receptor	P10275	ANDR_HUMAN	AR
RPA	P15	0.6111	DB00621	Androgen receptor	P10275	ANDR_HUMAN	AR
RPA	P15	0.6066	DB00687	Androgen receptor	P10275	ANDR_HUMAN	AR
RPA	P16	0.6415	DB00621	Androgen receptor	P10275	ANDR_HUMAN	AR
RPA	P16	0.6071	DB07717	Androgen receptor	P10275	ANDR_HUMAN	AR
RPA	P16	0.6066	DB00687	Androgen receptor	P10275	ANDR_HUMAN	AR
RPA	P17	0.6415	DB00621	Androgen receptor	P10275	ANDR_HUMAN	AR
RPA	P17	0.6071	DB07717	Androgen receptor	P10275	ANDR_HUMAN	AR
RPA	P17	0.6066	DB00687	Androgen receptor	P10275	ANDR_HUMAN	AR
RPA	P2	0.6182	DB00621	Androgen receptor	P10275	ANDR_HUMAN	AR
RPA	P3	0.6296	DB00621	Androgen receptor	P10275	ANDR_HUMAN	AR
RPA	P5	0.6415	DB00621	Androgen receptor	P10275	ANDR_HUMAN	AR
RPA	P5	0.6071	DB07717	Androgen receptor	P10275	ANDR_HUMAN	AR
RPA	P5	0.6066	DB00687	Androgen receptor	P10275	ANDR_HUMAN	AR
RPA	P6	0.6667	DB00621	Androgen receptor	P10275	ANDR_HUMAN	AR
RPA	P7	0.6296	DB00621	Androgen receptor	P10275	ANDR_HUMAN	AR
RPA	P7	0.623	DB00687	Androgen receptor	P10275	ANDR_HUMAN	AR
RPA	P8	0.6415	DB00621	Androgen receptor	P10275	ANDR_HUMAN	AR
RPA	P8	0.6071	DB07717	Androgen receptor	P10275	ANDR_HUMAN	AR
RPA	P8	0.6066	DB00687	Androgen receptor	P10275	ANDR_HUMAN	AR
RPA	P9	0.6415	DB00621	Androgen receptor	P10275	ANDR_HUMAN	AR
RPA	P9	0.6071	DB07717	Androgen receptor	P10275	ANDR_HUMAN	AR
RPA	P9	0.6066	DB00687	Androgen receptor	P10275	ANDR_HUMAN	AR
RPA	P11	0.6	DB01050	Apoptosis regulator Bcl-2	P10415	BCL2_HUMAN	BCL2
RPA	M13	0.6	DB02659	Cytochrome c oxidase subunit 5B, mitochondrial	P10606	COX5B_HUMAN	COX5B
RPA	M24	0.6809	DB02659	Cytochrome c oxidase subunit 5B, mitochondrial	P10606	COX5B_HUMAN	COX5B
RPA	M25	0.6383	DB02659	Cytochrome c oxidase subunit 5B, mitochondrial	P10606	COX5B_HUMAN	COX5B
RPA	M26	0.7045	DB02659	Cytochrome c oxidase subunit 5B, mitochondrial	P10606	COX5B_HUMAN	COX5B
RPA	M4	0.6327	DB02659	Cytochrome c oxidase subunit 5B, mitochondrial	P10606	COX5B_HUMAN	COX5B
RPA	M6	0.6809	DB02659	Cytochrome c oxidase subunit 5B, mitochondrial	P10606	COX5B_HUMAN	COX5B
RPA	P14	0.6	DB02659	Cytochrome c oxidase subunit 5B, mitochondrial	P10606	COX5B_HUMAN	COX5B
RPA	P16	0.6038	DB02659	Cytochrome c oxidase subunit 5B, mitochondrial	P10606	COX5B_HUMAN	COX5B
RPA	P17	0.6038	DB02659	Cytochrome c oxidase subunit 5B, mitochondrial	P10606	COX5B_HUMAN	COX5B
RPA	P5	0.6038	DB02659	Cytochrome c oxidase subunit 5B, mitochondrial	P10606	COX5B_HUMAN	COX5B
RPA	P8	0.6038	DB02659	Cytochrome c oxidase subunit 5B, mitochondrial	P10606	COX5B_HUMAN	COX5B
RPA	P9	0.6038	DB02659	Cytochrome c oxidase subunit 5B, mitochondrial	P10606	COX5B_HUMAN	COX5B
RPA	P10	0.6324	DB08607	Cytochrome P450 2C8	P10632	CP2C8_HUMAN	CYP2C8
RPA	P12	0.6324	DB08607	Cytochrome P450 2C8	P10632	CP2C8_HUMAN	CYP2C8
RPA	P13	0.6143	DB08607	Cytochrome P450 2C8	P10632	CP2C8_HUMAN	CYP2C8
RPA	P14	0.6	DB08607	Cytochrome P450 2C8	P10632	CP2C8_HUMAN	CYP2C8
RPA	P15	0.6029	DB08607	Cytochrome P450 2C8	P10632	CP2C8_HUMAN	CYP2C8
RPA	P16	0.6029	DB08607	Cytochrome P450 2C8	P10632	CP2C8_HUMAN	CYP2C8
RPA	P17	0.6029	DB08607	Cytochrome P450 2C8	P10632	CP2C8_HUMAN	CYP2C8
RPA	P2	0.6087	DB08607	Cytochrome P450 2C8	P10632	CP2C8_HUMAN	CYP2C8
RPA	Gallic acid	0.72	DB00945	78 kDa glucose-regulated protein	P11021	GRP78_HUMAN	HSPA5
RPA	P1	0.625	DB00945	78 kDa glucose-regulated protein	P11021	GRP78_HUMAN	HSPA5
RPA	catechin	0.6111	DB02379	Glycogen phosphorylase, muscle form	P11217	PYGM_HUMAN	PYGM
RPA	Gallic acid	0.6	DB08322	Glycogen phosphorylase, muscle form	P11217	PYGM_HUMAN	PYGM
RPA	M21	0.6364	DB02379	Glycogen phosphorylase, muscle form	P11217	PYGM_HUMAN	PYGM
RPA	M21	0.6207	DB08151	Glycogen phosphorylase, muscle form	P11217	PYGM_HUMAN	PYGM
RPA	M21	0.6167	DB08500	Glycogen phosphorylase, muscle form	P11217	PYGM_HUMAN	PYGM
RPA	M21	0.6071	DB03250	Glycogen phosphorylase, muscle form	P11217	PYGM_HUMAN	PYGM
RPA	M3	0.6136	DB02379	Glycogen phosphorylase, muscle form	P11217	PYGM_HUMAN	PYGM
RPA	M4	0.6	DB02379	Glycogen phosphorylase, muscle form	P11217	PYGM_HUMAN	PYGM
RPA	Gallic acid	0.6207	DB03879	Mannose-binding protein C	P11226	MBL2_HUMAN	MBL2
RPA	Gallic acid	0.6207	DB03194	Mannose-binding protein C	P11226	MBL2_HUMAN	MBL2
RPA	Gallic acid	0.6207	DB04091	Mannose-binding protein C	P11226	MBL2_HUMAN	MBL2
RPA	M18	0.6579	DB03879	Mannose-binding protein C	P11226	MBL2_HUMAN	MBL2
RPA	M18	0.6579	DB04091	Mannose-binding protein C	P11226	MBL2_HUMAN	MBL2
RPA	M18	0.6579	DB03194	Mannose-binding protein C	P11226	MBL2_HUMAN	MBL2
RPA	M21	0.6304	DB01979	Mannose-binding protein C	P11226	MBL2_HUMAN	MBL2
RPA	M3	0.6818	DB01979	Mannose-binding protein C	P11226	MBL2_HUMAN	MBL2
RPA	M4	0.6667	DB01979	Mannose-binding protein C	P11226	MBL2_HUMAN	MBL2
RPA	P15	0.6	DB01979	Mannose-binding protein C	P11226	MBL2_HUMAN	MBL2
RPA	P4	0.7121	DB01818	Mannose-binding protein C	P11226	MBL2_HUMAN	MBL2
RPA	P4	0.697	DB02837	Mannose-binding protein C	P11226	MBL2_HUMAN	MBL2
RPA	P5	0.6	DB01979	Mannose-binding protein C	P11226	MBL2_HUMAN	MBL2
RPA	P8	0.6	DB01979	Mannose-binding protein C	P11226	MBL2_HUMAN	MBL2
RPA	P9	0.6	DB01979	Mannose-binding protein C	P11226	MBL2_HUMAN	MBL2
RPA	catechin	0.871	DB04216	Serine/threonine-protein kinase pim-1	P11309	PIM1_HUMAN	PIM1
RPA	catechin	0.871	DB08230	Serine/threonine-protein kinase pim-1	P11309	PIM1_HUMAN	PIM1
RPA	Gallic acid	0.7241	DB04216	Serine/threonine-protein kinase pim-1	P11309	PIM1_HUMAN	PIM1
RPA	Gallic acid	0.7241	DB08230	Serine/threonine-protein kinase pim-1	P11309	PIM1_HUMAN	PIM1
RPA	P1	0.6429	DB04216	Serine/threonine-protein kinase pim-1	P11309	PIM1_HUMAN	PIM1
RPA	P1	0.6429	DB08230	Serine/threonine-protein kinase pim-1	P11309	PIM1_HUMAN	PIM1
RPA	M11	0.6038	DB05129	DNA topoisomerase 1	P11387	TOP1_HUMAN	TOP1
RPA	M18	0.64	DB05129	DNA topoisomerase 1	P11387	TOP1_HUMAN	TOP1
RPA	P10	0.6	DB05482	DNA topoisomerase 1	P11387	TOP1_HUMAN	TOP1
RPA	P12	0.6232	DB05482	DNA topoisomerase 1	P11387	TOP1_HUMAN	TOP1
RPA	P13	0.6056	DB05482	DNA topoisomerase 1	P11387	TOP1_HUMAN	TOP1
RPA	P2	0.6	DB05482	DNA topoisomerase 1	P11387	TOP1_HUMAN	TOP1
RPA	catechin	0.8065	DB01645	DNA topoisomerase 2-alpha	P11388	TOP2A_HUMAN	TOP2A
RPA	Gallic acid	0.6552	DB01645	DNA topoisomerase 2-alpha	P11388	TOP2A_HUMAN	TOP2A
RPA	M11	0.6154	DB00773	DNA topoisomerase 2-alpha	P11388	TOP2A_HUMAN	TOP2A
RPA	M11	0.6038	DB05129	DNA topoisomerase 2-alpha	P11388	TOP2A_HUMAN	TOP2A
RPA	M13	0.6415	DB00773	DNA topoisomerase 2-alpha	P11388	TOP2A_HUMAN	TOP2A
RPA	M13	0.6	DB00444	DNA topoisomerase 2-alpha	P11388	TOP2A_HUMAN	TOP2A
RPA	M15	0.6275	DB00773	DNA topoisomerase 2-alpha	P11388	TOP2A_HUMAN	TOP2A
RPA	M18	0.64	DB05129	DNA topoisomerase 2-alpha	P11388	TOP2A_HUMAN	TOP2A
RPA	M18	0.6182	DB00694	DNA topoisomerase 2-alpha	P11388	TOP2A_HUMAN	TOP2A
RPA	M21	0.6415	DB00773	DNA topoisomerase 2-alpha	P11388	TOP2A_HUMAN	TOP2A
RPA	M21	0.6296	DB00444	DNA topoisomerase 2-alpha	P11388	TOP2A_HUMAN	TOP2A
RPA	M21	0.623	DB00445	DNA topoisomerase 2-alpha	P11388	TOP2A_HUMAN	TOP2A
RPA	M21	0.623	DB00997	DNA topoisomerase 2-alpha	P11388	TOP2A_HUMAN	TOP2A
RPA	M27	0.6607	DB00773	DNA topoisomerase 2-alpha	P11388	TOP2A_HUMAN	TOP2A
RPA	M27	0.6406	DB00445	DNA topoisomerase 2-alpha	P11388	TOP2A_HUMAN	TOP2A
RPA	M27	0.6406	DB00997	DNA topoisomerase 2-alpha	P11388	TOP2A_HUMAN	TOP2A
RPA	M27	0.6207	DB00444	DNA topoisomerase 2-alpha	P11388	TOP2A_HUMAN	TOP2A
RPA	M3	0.6897	DB00445	DNA topoisomerase 2-alpha	P11388	TOP2A_HUMAN	TOP2A
RPA	M3	0.6897	DB00997	DNA topoisomerase 2-alpha	P11388	TOP2A_HUMAN	TOP2A
RPA	M4	0.7069	DB00445	DNA topoisomerase 2-alpha	P11388	TOP2A_HUMAN	TOP2A
RPA	M4	0.7069	DB00997	DNA topoisomerase 2-alpha	P11388	TOP2A_HUMAN	TOP2A
RPA	M4	0.6379	DB00694	DNA topoisomerase 2-alpha	P11388	TOP2A_HUMAN	TOP2A
RPA	M4	0.6316	DB01177	DNA topoisomerase 2-alpha	P11388	TOP2A_HUMAN	TOP2A
RPA	M4	0.6269	DB00385	DNA topoisomerase 2-alpha	P11388	TOP2A_HUMAN	TOP2A
RPA	M6	0.6066	DB00445	DNA topoisomerase 2-alpha	P11388	TOP2A_HUMAN	TOP2A
RPA	M6	0.6066	DB00997	DNA topoisomerase 2-alpha	P11388	TOP2A_HUMAN	TOP2A
RPA	P10	0.6825	DB00445	DNA topoisomerase 2-alpha	P11388	TOP2A_HUMAN	TOP2A
RPA	P10	0.6825	DB00997	DNA topoisomerase 2-alpha	P11388	TOP2A_HUMAN	TOP2A
RPA	P10	0.6786	DB00773	DNA topoisomerase 2-alpha	P11388	TOP2A_HUMAN	TOP2A
RPA	P10	0.6379	DB00444	DNA topoisomerase 2-alpha	P11388	TOP2A_HUMAN	TOP2A
RPA	P10	0.6129	DB01177	DNA topoisomerase 2-alpha	P11388	TOP2A_HUMAN	TOP2A
RPA	P12	0.6825	DB00445	DNA topoisomerase 2-alpha	P11388	TOP2A_HUMAN	TOP2A
RPA	P12	0.6825	DB00997	DNA topoisomerase 2-alpha	P11388	TOP2A_HUMAN	TOP2A
RPA	P12	0.6786	DB00773	DNA topoisomerase 2-alpha	P11388	TOP2A_HUMAN	TOP2A
RPA	P12	0.6393	DB01177	DNA topoisomerase 2-alpha	P11388	TOP2A_HUMAN	TOP2A
RPA	P12	0.6379	DB00444	DNA topoisomerase 2-alpha	P11388	TOP2A_HUMAN	TOP2A
RPA	P12	0.619	DB00694	DNA topoisomerase 2-alpha	P11388	TOP2A_HUMAN	TOP2A
RPA	P12	0.6111	DB00385	DNA topoisomerase 2-alpha	P11388	TOP2A_HUMAN	TOP2A
RPA	P13	0.7143	DB00773	DNA topoisomerase 2-alpha	P11388	TOP2A_HUMAN	TOP2A
RPA	P13	0.7143	DB00445	DNA topoisomerase 2-alpha	P11388	TOP2A_HUMAN	TOP2A
RPA	P13	0.7143	DB00997	DNA topoisomerase 2-alpha	P11388	TOP2A_HUMAN	TOP2A
RPA	P13	0.6724	DB00444	DNA topoisomerase 2-alpha	P11388	TOP2A_HUMAN	TOP2A
RPA	P13	0.625	DB00694	DNA topoisomerase 2-alpha	P11388	TOP2A_HUMAN	TOP2A
RPA	P13	0.625	DB01179	DNA topoisomerase 2-alpha	P11388	TOP2A_HUMAN	TOP2A
RPA	P13	0.619	DB01177	DNA topoisomerase 2-alpha	P11388	TOP2A_HUMAN	TOP2A
RPA	P13	0.6164	DB00385	DNA topoisomerase 2-alpha	P11388	TOP2A_HUMAN	TOP2A
RPA	P14	0.6984	DB00445	DNA topoisomerase 2-alpha	P11388	TOP2A_HUMAN	TOP2A
RPA	P14	0.6984	DB00997	DNA topoisomerase 2-alpha	P11388	TOP2A_HUMAN	TOP2A
RPA	P14	0.6964	DB00773	DNA topoisomerase 2-alpha	P11388	TOP2A_HUMAN	TOP2A
RPA	P14	0.6552	DB00444	DNA topoisomerase 2-alpha	P11388	TOP2A_HUMAN	TOP2A
RPA	P14	0.6094	DB00694	DNA topoisomerase 2-alpha	P11388	TOP2A_HUMAN	TOP2A
RPA	P14	0.6071	DB01179	DNA topoisomerase 2-alpha	P11388	TOP2A_HUMAN	TOP2A
RPA	P14	0.6032	DB01177	DNA topoisomerase 2-alpha	P11388	TOP2A_HUMAN	TOP2A
RPA	P14	0.6027	DB00385	DNA topoisomerase 2-alpha	P11388	TOP2A_HUMAN	TOP2A
RPA	P15	0.6508	DB00445	DNA topoisomerase 2-alpha	P11388	TOP2A_HUMAN	TOP2A
RPA	P15	0.6508	DB00997	DNA topoisomerase 2-alpha	P11388	TOP2A_HUMAN	TOP2A
RPA	P15	0.6429	DB00773	DNA topoisomerase 2-alpha	P11388	TOP2A_HUMAN	TOP2A
RPA	P15	0.6034	DB00444	DNA topoisomerase 2-alpha	P11388	TOP2A_HUMAN	TOP2A
RPA	P16	0.6508	DB00445	DNA topoisomerase 2-alpha	P11388	TOP2A_HUMAN	TOP2A
RPA	P16	0.6508	DB00997	DNA topoisomerase 2-alpha	P11388	TOP2A_HUMAN	TOP2A
RPA	P16	0.6429	DB00773	DNA topoisomerase 2-alpha	P11388	TOP2A_HUMAN	TOP2A
RPA	P16	0.6066	DB01177	DNA topoisomerase 2-alpha	P11388	TOP2A_HUMAN	TOP2A
RPA	P16	0.6034	DB00444	DNA topoisomerase 2-alpha	P11388	TOP2A_HUMAN	TOP2A
RPA	P17	0.6508	DB00445	DNA topoisomerase 2-alpha	P11388	TOP2A_HUMAN	TOP2A
RPA	P17	0.6508	DB00997	DNA topoisomerase 2-alpha	P11388	TOP2A_HUMAN	TOP2A
RPA	P17	0.6429	DB00773	DNA topoisomerase 2-alpha	P11388	TOP2A_HUMAN	TOP2A
RPA	P17	0.6066	DB01177	DNA topoisomerase 2-alpha	P11388	TOP2A_HUMAN	TOP2A
RPA	P17	0.6034	DB00444	DNA topoisomerase 2-alpha	P11388	TOP2A_HUMAN	TOP2A
RPA	P2	0.6825	DB00445	DNA topoisomerase 2-alpha	P11388	TOP2A_HUMAN	TOP2A
RPA	P2	0.6825	DB00997	DNA topoisomerase 2-alpha	P11388	TOP2A_HUMAN	TOP2A
RPA	P2	0.6786	DB00773	DNA topoisomerase 2-alpha	P11388	TOP2A_HUMAN	TOP2A
RPA	P2	0.6379	DB00444	DNA topoisomerase 2-alpha	P11388	TOP2A_HUMAN	TOP2A
RPA	P2	0.6129	DB01177	DNA topoisomerase 2-alpha	P11388	TOP2A_HUMAN	TOP2A
RPA	P3	0.6667	DB00445	DNA topoisomerase 2-alpha	P11388	TOP2A_HUMAN	TOP2A
RPA	P3	0.6667	DB00997	DNA topoisomerase 2-alpha	P11388	TOP2A_HUMAN	TOP2A
RPA	P3	0.6607	DB00773	DNA topoisomerase 2-alpha	P11388	TOP2A_HUMAN	TOP2A
RPA	P3	0.6207	DB00444	DNA topoisomerase 2-alpha	P11388	TOP2A_HUMAN	TOP2A
RPA	P5	0.6508	DB00445	DNA topoisomerase 2-alpha	P11388	TOP2A_HUMAN	TOP2A
RPA	P5	0.6508	DB00997	DNA topoisomerase 2-alpha	P11388	TOP2A_HUMAN	TOP2A
RPA	P5	0.6429	DB00773	DNA topoisomerase 2-alpha	P11388	TOP2A_HUMAN	TOP2A
RPA	P5	0.6034	DB00444	DNA topoisomerase 2-alpha	P11388	TOP2A_HUMAN	TOP2A
RPA	P6	0.6038	DB00773	DNA topoisomerase 2-alpha	P11388	TOP2A_HUMAN	TOP2A
RPA	P6	0.6	DB01179	DNA topoisomerase 2-alpha	P11388	TOP2A_HUMAN	TOP2A
RPA	P7	0.6667	DB00445	DNA topoisomerase 2-alpha	P11388	TOP2A_HUMAN	TOP2A
RPA	P7	0.6667	DB00997	DNA topoisomerase 2-alpha	P11388	TOP2A_HUMAN	TOP2A
RPA	P7	0.6316	DB00773	DNA topoisomerase 2-alpha	P11388	TOP2A_HUMAN	TOP2A
RPA	P8	0.6508	DB00445	DNA topoisomerase 2-alpha	P11388	TOP2A_HUMAN	TOP2A
RPA	P8	0.6508	DB00997	DNA topoisomerase 2-alpha	P11388	TOP2A_HUMAN	TOP2A
RPA	P8	0.6429	DB00773	DNA topoisomerase 2-alpha	P11388	TOP2A_HUMAN	TOP2A
RPA	P8	0.6034	DB00444	DNA topoisomerase 2-alpha	P11388	TOP2A_HUMAN	TOP2A
RPA	P9	0.6508	DB00445	DNA topoisomerase 2-alpha	P11388	TOP2A_HUMAN	TOP2A
RPA	P9	0.6508	DB00997	DNA topoisomerase 2-alpha	P11388	TOP2A_HUMAN	TOP2A
RPA	P9	0.6429	DB00773	DNA topoisomerase 2-alpha	P11388	TOP2A_HUMAN	TOP2A
RPA	P9	0.6034	DB00444	DNA topoisomerase 2-alpha	P11388	TOP2A_HUMAN	TOP2A
RPA	M13	0.6	DB03451	Vitamin D3 receptor	P11473	VDR_HUMAN	VDR
RPA	M24	0.6415	DB03451	Vitamin D3 receptor	P11473	VDR_HUMAN	VDR
RPA	M24	0.6071	DB05295	Vitamin D3 receptor	P11473	VDR_HUMAN	VDR
RPA	M25	0.6038	DB03451	Vitamin D3 receptor	P11473	VDR_HUMAN	VDR
RPA	M25	0.6	DB05295	Vitamin D3 receptor	P11473	VDR_HUMAN	VDR
RPA	M26	0.66	DB03451	Vitamin D3 receptor	P11473	VDR_HUMAN	VDR
RPA	M26	0.6538	DB05295	Vitamin D3 receptor	P11473	VDR_HUMAN	VDR
RPA	M26	0.6383	DB02300	Vitamin D3 receptor	P11473	VDR_HUMAN	VDR
RPA	M26	0.617	DB00910	Vitamin D3 receptor	P11473	VDR_HUMAN	VDR
RPA	M26	0.6122	DB00136	Vitamin D3 receptor	P11473	VDR_HUMAN	VDR
RPA	M27	0.6441	DB05295	Vitamin D3 receptor	P11473	VDR_HUMAN	VDR
RPA	M27	0.6207	DB03451	Vitamin D3 receptor	P11473	VDR_HUMAN	VDR
RPA	M3	0.6071	DB05295	Vitamin D3 receptor	P11473	VDR_HUMAN	VDR
RPA	M4	0.6296	DB03451	Vitamin D3 receptor	P11473	VDR_HUMAN	VDR
RPA	M4	0.625	DB05295	Vitamin D3 receptor	P11473	VDR_HUMAN	VDR
RPA	M6	0.6667	DB05295	Vitamin D3 receptor	P11473	VDR_HUMAN	VDR
RPA	M6	0.6415	DB03451	Vitamin D3 receptor	P11473	VDR_HUMAN	VDR
RPA	P10	0.6066	DB05295	Vitamin D3 receptor	P11473	VDR_HUMAN	VDR
RPA	P12	0.6066	DB05295	Vitamin D3 receptor	P11473	VDR_HUMAN	VDR
RPA	P13	0.6393	DB05295	Vitamin D3 receptor	P11473	VDR_HUMAN	VDR
RPA	P14	0.65	DB05295	Vitamin D3 receptor	P11473	VDR_HUMAN	VDR
RPA	P14	0.6	DB03451	Vitamin D3 receptor	P11473	VDR_HUMAN	VDR
RPA	P15	0.6271	DB05295	Vitamin D3 receptor	P11473	VDR_HUMAN	VDR
RPA	P16	0.6271	DB05295	Vitamin D3 receptor	P11473	VDR_HUMAN	VDR
RPA	P16	0.6034	DB03451	Vitamin D3 receptor	P11473	VDR_HUMAN	VDR
RPA	P17	0.6271	DB05295	Vitamin D3 receptor	P11473	VDR_HUMAN	VDR
RPA	P17	0.6034	DB03451	Vitamin D3 receptor	P11473	VDR_HUMAN	VDR
RPA	P2	0.6333	DB05295	Vitamin D3 receptor	P11473	VDR_HUMAN	VDR
RPA	P3	0.6441	DB05295	Vitamin D3 receptor	P11473	VDR_HUMAN	VDR
RPA	P5	0.6552	DB05295	Vitamin D3 receptor	P11473	VDR_HUMAN	VDR
RPA	P5	0.6034	DB03451	Vitamin D3 receptor	P11473	VDR_HUMAN	VDR
RPA	P7	0.6441	DB05295	Vitamin D3 receptor	P11473	VDR_HUMAN	VDR
RPA	P8	0.6552	DB05295	Vitamin D3 receptor	P11473	VDR_HUMAN	VDR
RPA	P8	0.6034	DB03451	Vitamin D3 receptor	P11473	VDR_HUMAN	VDR
RPA	P9	0.6552	DB05295	Vitamin D3 receptor	P11473	VDR_HUMAN	VDR
RPA	P9	0.6034	DB03451	Vitamin D3 receptor	P11473	VDR_HUMAN	VDR
RPA	P10	0.6324	DB00197	Steroid hormone receptor ERR1	P11474	ERR1_HUMAN	ESRRA
RPA	P12	0.6324	DB00197	Steroid hormone receptor ERR1	P11474	ERR1_HUMAN	ESRRA
RPA	P13	0.6143	DB00197	Steroid hormone receptor ERR1	P11474	ERR1_HUMAN	ESRRA
RPA	P14	0.6	DB00197	Steroid hormone receptor ERR1	P11474	ERR1_HUMAN	ESRRA
RPA	P15	0.6029	DB00197	Steroid hormone receptor ERR1	P11474	ERR1_HUMAN	ESRRA
RPA	P16	0.6029	DB00197	Steroid hormone receptor ERR1	P11474	ERR1_HUMAN	ESRRA
RPA	P17	0.6029	DB00197	Steroid hormone receptor ERR1	P11474	ERR1_HUMAN	ESRRA
RPA	P2	0.6087	DB00197	Steroid hormone receptor ERR1	P11474	ERR1_HUMAN	ESRRA
RPA	M24	0.6	DB02342	Aromatase	P11511	CP19A_HUMAN	CYP19A1
RPA	M26	0.617	DB02342	Aromatase	P11511	CP19A_HUMAN	CYP19A1
RPA	P12	0.6	DB02342	Aromatase	P11511	CP19A_HUMAN	CYP19A1
RPA	P13	0.6364	DB02342	Aromatase	P11511	CP19A_HUMAN	CYP19A1
RPA	P14	0.6182	DB02342	Aromatase	P11511	CP19A_HUMAN	CYP19A1
RPA	P2	0.6	DB02342	Aromatase	P11511	CP19A_HUMAN	CYP19A1
RPA	catechin	0.6216	DB02507	Cytochrome P450 2C9	P11712	CP2C9_HUMAN	CYP2C9
RPA	P6	0.6	DB02507	Cytochrome P450 2C9	P11712	CP2C9_HUMAN	CYP2C9
RPA	M4	0.6316	DB04263	Ornithine decarboxylase	P11926	DCOR_HUMAN	ODC1
RPA	P11	0.6	DB01050	Fatty acid-binding protein, intestinal	P12104	FABPI_HUMAN	FABP2
RPA	P4	0.7632	DB02426	ADP/ATP translocase 1	P12235	ADT1_HUMAN	SLC25A4
RPA	M24	0.6852	DB01024	Inosine-5'-monophosphate dehydrogenase 2	P12268	IMDH2_HUMAN	IMPDH2
RPA	M25	0.6481	DB01024	Inosine-5'-monophosphate dehydrogenase 2	P12268	IMDH2_HUMAN	IMPDH2
RPA	M26	0.6731	DB01024	Inosine-5'-monophosphate dehydrogenase 2	P12268	IMDH2_HUMAN	IMPDH2
RPA	M27	0.6066	DB01024	Inosine-5'-monophosphate dehydrogenase 2	P12268	IMDH2_HUMAN	IMPDH2
RPA	M4	0.6429	DB01024	Inosine-5'-monophosphate dehydrogenase 2	P12268	IMDH2_HUMAN	IMPDH2
RPA	M6	0.625	DB01024	Inosine-5'-monophosphate dehydrogenase 2	P12268	IMDH2_HUMAN	IMPDH2
RPA	P10	0.65	DB01024	Inosine-5'-monophosphate dehydrogenase 2	P12268	IMDH2_HUMAN	IMPDH2
RPA	P10	0.6	DB00688	Inosine-5'-monophosphate dehydrogenase 2	P12268	IMDH2_HUMAN	IMPDH2
RPA	P12	0.678	DB01024	Inosine-5'-monophosphate dehydrogenase 2	P12268	IMDH2_HUMAN	IMPDH2
RPA	P12	0.6	DB00688	Inosine-5'-monophosphate dehydrogenase 2	P12268	IMDH2_HUMAN	IMPDH2
RPA	P13	0.6833	DB01024	Inosine-5'-monophosphate dehydrogenase 2	P12268	IMDH2_HUMAN	IMPDH2
RPA	P13	0.6056	DB00688	Inosine-5'-monophosphate dehydrogenase 2	P12268	IMDH2_HUMAN	IMPDH2
RPA	P14	0.6667	DB01024	Inosine-5'-monophosphate dehydrogenase 2	P12268	IMDH2_HUMAN	IMPDH2
RPA	P15	0.6167	DB01024	Inosine-5'-monophosphate dehydrogenase 2	P12268	IMDH2_HUMAN	IMPDH2
RPA	P16	0.6441	DB01024	Inosine-5'-monophosphate dehydrogenase 2	P12268	IMDH2_HUMAN	IMPDH2
RPA	P17	0.6441	DB01024	Inosine-5'-monophosphate dehydrogenase 2	P12268	IMDH2_HUMAN	IMPDH2
RPA	P2	0.65	DB01024	Inosine-5'-monophosphate dehydrogenase 2	P12268	IMDH2_HUMAN	IMPDH2
RPA	P3	0.6333	DB01024	Inosine-5'-monophosphate dehydrogenase 2	P12268	IMDH2_HUMAN	IMPDH2
RPA	P5	0.6167	DB01024	Inosine-5'-monophosphate dehydrogenase 2	P12268	IMDH2_HUMAN	IMPDH2
RPA	P6	0.6364	DB01024	Inosine-5'-monophosphate dehydrogenase 2	P12268	IMDH2_HUMAN	IMPDH2
RPA	P7	0.6333	DB01024	Inosine-5'-monophosphate dehydrogenase 2	P12268	IMDH2_HUMAN	IMPDH2
RPA	P8	0.6167	DB01024	Inosine-5'-monophosphate dehydrogenase 2	P12268	IMDH2_HUMAN	IMPDH2
RPA	P9	0.6167	DB01024	Inosine-5'-monophosphate dehydrogenase 2	P12268	IMDH2_HUMAN	IMPDH2
RPA	P10	0.6	DB00616	Angiotensin-converting enzyme	P12821	ACE_HUMAN	ACE
RPA	P12	0.625	DB00616	Angiotensin-converting enzyme	P12821	ACE_HUMAN	ACE
RPA	P13	0.6061	DB00616	Angiotensin-converting enzyme	P12821	ACE_HUMAN	ACE
RPA	P2	0.6	DB00616	Angiotensin-converting enzyme	P12821	ACE_HUMAN	ACE
RPA	Gallic acid	0.6087	DB04080	Proto-oncogene tyrosine-protein kinase Src	P12931	SRC_HUMAN	SRC
RPA	P11	0.6	DB04080	Proto-oncogene tyrosine-protein kinase Src	P12931	SRC_HUMAN	SRC
RPA	M13	0.6	DB02659	Cytochrome c oxidase subunit 4 isoform 1, mitochondrial	P13073	COX41_HUMAN	COX4I1
RPA	M24	0.6809	DB02659	Cytochrome c oxidase subunit 4 isoform 1, mitochondrial	P13073	COX41_HUMAN	COX4I1
RPA	M25	0.6383	DB02659	Cytochrome c oxidase subunit 4 isoform 1, mitochondrial	P13073	COX41_HUMAN	COX4I1
RPA	M26	0.7045	DB02659	Cytochrome c oxidase subunit 4 isoform 1, mitochondrial	P13073	COX41_HUMAN	COX4I1
RPA	M4	0.6327	DB02659	Cytochrome c oxidase subunit 4 isoform 1, mitochondrial	P13073	COX41_HUMAN	COX4I1
RPA	M6	0.6809	DB02659	Cytochrome c oxidase subunit 4 isoform 1, mitochondrial	P13073	COX41_HUMAN	COX4I1
RPA	P14	0.6	DB02659	Cytochrome c oxidase subunit 4 isoform 1, mitochondrial	P13073	COX41_HUMAN	COX4I1
RPA	P16	0.6038	DB02659	Cytochrome c oxidase subunit 4 isoform 1, mitochondrial	P13073	COX41_HUMAN	COX4I1
RPA	P17	0.6038	DB02659	Cytochrome c oxidase subunit 4 isoform 1, mitochondrial	P13073	COX41_HUMAN	COX4I1
RPA	P5	0.6038	DB02659	Cytochrome c oxidase subunit 4 isoform 1, mitochondrial	P13073	COX41_HUMAN	COX4I1
RPA	P8	0.6038	DB02659	Cytochrome c oxidase subunit 4 isoform 1, mitochondrial	P13073	COX41_HUMAN	COX4I1
RPA	P9	0.6038	DB02659	Cytochrome c oxidase subunit 4 isoform 1, mitochondrial	P13073	COX41_HUMAN	COX4I1
RPA	P4	0.6203	DB02353	C-C motif chemokine 5	P13501	CCL5_HUMAN	CCL5
RPA	P4	0.6076	DB02322	C-C motif chemokine 5	P13501	CCL5_HUMAN	CCL5
RPA	P11	0.6	DB01050	Cystic fibrosis transmembrane conductance regulator	P13569	CFTR_HUMAN	CFTR
RPA	M13	0.7	DB03279	Retinoic acid receptor gamma	P13631	RARG_HUMAN	RARG
RPA	M21	0.6667	DB03279	Retinoic acid receptor gamma	P13631	RARG_HUMAN	RARG
RPA	M26	0.6	DB03279	Retinoic acid receptor gamma	P13631	RARG_HUMAN	RARG
RPA	M27	0.75	DB03279	Retinoic acid receptor gamma	P13631	RARG_HUMAN	RARG
RPA	M3	0.7143	DB03279	Retinoic acid receptor gamma	P13631	RARG_HUMAN	RARG
RPA	M4	0.7	DB03279	Retinoic acid receptor gamma	P13631	RARG_HUMAN	RARG
RPA	M6	0.6471	DB03279	Retinoic acid receptor gamma	P13631	RARG_HUMAN	RARG
RPA	P10	0.7037	DB03279	Retinoic acid receptor gamma	P13631	RARG_HUMAN	RARG
RPA	P12	0.6727	DB03279	Retinoic acid receptor gamma	P13631	RARG_HUMAN	RARG
RPA	P13	0.6786	DB03279	Retinoic acid receptor gamma	P13631	RARG_HUMAN	RARG
RPA	P14	0.6909	DB03279	Retinoic acid receptor gamma	P13631	RARG_HUMAN	RARG
RPA	P15	0.7308	DB03279	Retinoic acid receptor gamma	P13631	RARG_HUMAN	RARG
RPA	P16	0.6981	DB03279	Retinoic acid receptor gamma	P13631	RARG_HUMAN	RARG
RPA	P17	0.6981	DB03279	Retinoic acid receptor gamma	P13631	RARG_HUMAN	RARG
RPA	P2	0.7037	DB03279	Retinoic acid receptor gamma	P13631	RARG_HUMAN	RARG
RPA	P3	0.717	DB03279	Retinoic acid receptor gamma	P13631	RARG_HUMAN	RARG
RPA	P5	0.7308	DB03279	Retinoic acid receptor gamma	P13631	RARG_HUMAN	RARG
RPA	P7	0.717	DB03279	Retinoic acid receptor gamma	P13631	RARG_HUMAN	RARG
RPA	P8	0.7308	DB03279	Retinoic acid receptor gamma	P13631	RARG_HUMAN	RARG
RPA	P9	0.7308	DB03279	Retinoic acid receptor gamma	P13631	RARG_HUMAN	RARG
RPA	M6	0.6087	DB00126	Prolyl 4-hydroxylase subunit alpha-1	P13674	P4HA1_HUMAN	P4HA1
RPA	Gallic acid	0.7857	DB06262	Beta-3 adrenergic receptor	P13945	ADRB3_HUMAN	ADRB3
RPA	P1	0.6429	DB06262	Beta-3 adrenergic receptor	P13945	ADRB3_HUMAN	ADRB3
RPA	M26	0.6275	DB01108	3 beta-hydroxysteroid dehydrogenase/Delta 5-->4-isomerase type 1	P14060	3BHS1_HUMAN	HSD3B1
RPA	M6	0.6111	DB01108	3 beta-hydroxysteroid dehydrogenase/Delta 5-->4-isomerase type 1	P14060	3BHS1_HUMAN	HSD3B1
RPA	M24	0.6222	DB02901	Estradiol 17-beta-dehydrogenase 1	P14061	DHB1_HUMAN	HSD17B1
RPA	M26	0.6429	DB02901	Estradiol 17-beta-dehydrogenase 1	P14061	DHB1_HUMAN	HSD17B1
RPA	Gallic acid	0.8696	DB01880	Macrophage migration inhibitory factor	P14174	MIF_HUMAN	MIF
RPA	Gallic acid	0.6538	DB07718	Macrophage migration inhibitory factor	P14174	MIF_HUMAN	MIF
RPA	P1	0.8571	DB01880	Macrophage migration inhibitory factor	P14174	MIF_HUMAN	MIF
RPA	P1	0.625	DB07718	Macrophage migration inhibitory factor	P14174	MIF_HUMAN	MIF
RPA	P6	0.6222	DB02728	Macrophage migration inhibitory factor	P14174	MIF_HUMAN	MIF
RPA	P4	0.6212	DB02264	Hepatocyte growth factor	P14210	HGF_HUMAN	HGF
RPA	Gallic acid	0.6061	DB01235	D(2) dopamine receptor	P14416	DRD2_HUMAN	DRD2
RPA	P11	0.6667	DB01942	Acylphosphatase-2	P14621	ACYP2_HUMAN	ACYP2
RPA	M13	0.6	DB02659	Cytochrome c oxidase subunit 6B1	P14854	CX6B1_HUMAN	COX6B1
RPA	M24	0.6809	DB02659	Cytochrome c oxidase subunit 6B1	P14854	CX6B1_HUMAN	COX6B1
RPA	M25	0.6383	DB02659	Cytochrome c oxidase subunit 6B1	P14854	CX6B1_HUMAN	COX6B1
RPA	M26	0.7045	DB02659	Cytochrome c oxidase subunit 6B1	P14854	CX6B1_HUMAN	COX6B1
RPA	M4	0.6327	DB02659	Cytochrome c oxidase subunit 6B1	P14854	CX6B1_HUMAN	COX6B1
RPA	M6	0.6809	DB02659	Cytochrome c oxidase subunit 6B1	P14854	CX6B1_HUMAN	COX6B1
RPA	P14	0.6	DB02659	Cytochrome c oxidase subunit 6B1	P14854	CX6B1_HUMAN	COX6B1
RPA	P16	0.6038	DB02659	Cytochrome c oxidase subunit 6B1	P14854	CX6B1_HUMAN	COX6B1
RPA	P17	0.6038	DB02659	Cytochrome c oxidase subunit 6B1	P14854	CX6B1_HUMAN	COX6B1
RPA	P5	0.6038	DB02659	Cytochrome c oxidase subunit 6B1	P14854	CX6B1_HUMAN	COX6B1
RPA	P8	0.6038	DB02659	Cytochrome c oxidase subunit 6B1	P14854	CX6B1_HUMAN	COX6B1
RPA	P9	0.6038	DB02659	Cytochrome c oxidase subunit 6B1	P14854	CX6B1_HUMAN	COX6B1
RPA	M11	0.7	DB00466	Gamma-aminobutyric acid receptor subunit alpha-1	P14867	GBRA1_HUMAN	GABRA1
RPA	M13	0.6	DB00466	Gamma-aminobutyric acid receptor subunit alpha-1	P14867	GBRA1_HUMAN	GABRA1
RPA	M15	0.68	DB00466	Gamma-aminobutyric acid receptor subunit alpha-1	P14867	GBRA1_HUMAN	GABRA1
RPA	M18	0.6078	DB00466	Gamma-aminobutyric acid receptor subunit alpha-1	P14867	GBRA1_HUMAN	GABRA1
RPA	M24	0.6087	DB05087	Gamma-aminobutyric acid receptor subunit alpha-1	P14867	GBRA1_HUMAN	GABRA1
RPA	M26	0.6279	DB05087	Gamma-aminobutyric acid receptor subunit alpha-1	P14867	GBRA1_HUMAN	GABRA1
RPA	P16	0.6034	DB00466	Gamma-aminobutyric acid receptor subunit alpha-1	P14867	GBRA1_HUMAN	GABRA1
RPA	P17	0.6034	DB00466	Gamma-aminobutyric acid receptor subunit alpha-1	P14867	GBRA1_HUMAN	GABRA1
RPA	P4	0.6184	DB00273	Gamma-aminobutyric acid receptor subunit alpha-1	P14867	GBRA1_HUMAN	GABRA1
RPA	P4	0.6184	DB00273	Gamma-aminobutyric acid receptor subunit alpha-1	P14867	GBRA1_HUMAN	GABRA1
RPA	P6	0.6226	DB00466	Gamma-aminobutyric acid receptor subunit alpha-1	P14867	GBRA1_HUMAN	GABRA1
RPA	Gallic acid	0.6061	DB07979	D-amino-acid oxidase	P14920	OXDA_HUMAN	DAO
RPA	P11	1	DB03793	D-amino-acid oxidase	P14920	OXDA_HUMAN	DAO
RPA	M13	0.66	DB04141	Cytochrome b-c1 complex subunit 7	P14927	QCR7_HUMAN	UQCRB
RPA	M21	0.6275	DB04141	Cytochrome b-c1 complex subunit 7	P14927	QCR7_HUMAN	UQCRB
RPA	M26	0.625	DB04141	Cytochrome b-c1 complex subunit 7	P14927	QCR7_HUMAN	UQCRB
RPA	M27	0.7115	DB04141	Cytochrome b-c1 complex subunit 7	P14927	QCR7_HUMAN	UQCRB
RPA	M3	0.7083	DB04141	Cytochrome b-c1 complex subunit 7	P14927	QCR7_HUMAN	UQCRB
RPA	M4	0.6939	DB04141	Cytochrome b-c1 complex subunit 7	P14927	QCR7_HUMAN	UQCRB
RPA	M6	0.64	DB04141	Cytochrome b-c1 complex subunit 7	P14927	QCR7_HUMAN	UQCRB
RPA	P10	0.6667	DB04141	Cytochrome b-c1 complex subunit 7	P14927	QCR7_HUMAN	UQCRB
RPA	P12	0.6364	DB04141	Cytochrome b-c1 complex subunit 7	P14927	QCR7_HUMAN	UQCRB
RPA	P13	0.6429	DB04141	Cytochrome b-c1 complex subunit 7	P14927	QCR7_HUMAN	UQCRB
RPA	P14	0.6545	DB04141	Cytochrome b-c1 complex subunit 7	P14927	QCR7_HUMAN	UQCRB
RPA	P15	0.6923	DB04141	Cytochrome b-c1 complex subunit 7	P14927	QCR7_HUMAN	UQCRB
RPA	P16	0.6604	DB04141	Cytochrome b-c1 complex subunit 7	P14927	QCR7_HUMAN	UQCRB
RPA	P17	0.6604	DB04141	Cytochrome b-c1 complex subunit 7	P14927	QCR7_HUMAN	UQCRB
RPA	P2	0.6667	DB04141	Cytochrome b-c1 complex subunit 7	P14927	QCR7_HUMAN	UQCRB
RPA	P3	0.6792	DB04141	Cytochrome b-c1 complex subunit 7	P14927	QCR7_HUMAN	UQCRB
RPA	P5	0.6923	DB04141	Cytochrome b-c1 complex subunit 7	P14927	QCR7_HUMAN	UQCRB
RPA	P7	0.6792	DB04141	Cytochrome b-c1 complex subunit 7	P14927	QCR7_HUMAN	UQCRB
RPA	P8	0.6923	DB04141	Cytochrome b-c1 complex subunit 7	P14927	QCR7_HUMAN	UQCRB
RPA	P9	0.6923	DB04141	Cytochrome b-c1 complex subunit 7	P14927	QCR7_HUMAN	UQCRB
RPA	P11	0.6429	DB03441	Carboxypeptidase A1	P15085	CBPA1_HUMAN	CPA1
RPA	Gallic acid	0.6087	DB01681	Phosphoglycerate mutase 2	P15259	PGAM2_HUMAN	PGAM2
RPA	P11	0.6	DB01681	Phosphoglycerate mutase 2	P15259	PGAM2_HUMAN	PGAM2
RPA	catechin	0.6857	DB00266	NAD(P)H dehydrogenase [quinone] 1	P15559	NQO1_HUMAN	NQO1
RPA	catechin	0.6	DB04392	NAD(P)H dehydrogenase [quinone] 1	P15559	NQO1_HUMAN	NQO1
RPA	P4	0.679	DB04661	Antigen-presenting glycoprotein CD1d	P15813	CD1D_HUMAN	CD1D
RPA	M13	0.6	DB02659	Cytochrome c oxidase subunit 7C, mitochondrial	P15954	COX7C_HUMAN	COX7C
RPA	M24	0.6809	DB02659	Cytochrome c oxidase subunit 7C, mitochondrial	P15954	COX7C_HUMAN	COX7C
RPA	M25	0.6383	DB02659	Cytochrome c oxidase subunit 7C, mitochondrial	P15954	COX7C_HUMAN	COX7C
RPA	M26	0.7045	DB02659	Cytochrome c oxidase subunit 7C, mitochondrial	P15954	COX7C_HUMAN	COX7C
RPA	M4	0.6327	DB02659	Cytochrome c oxidase subunit 7C, mitochondrial	P15954	COX7C_HUMAN	COX7C
RPA	M6	0.6809	DB02659	Cytochrome c oxidase subunit 7C, mitochondrial	P15954	COX7C_HUMAN	COX7C
RPA	P14	0.6	DB02659	Cytochrome c oxidase subunit 7C, mitochondrial	P15954	COX7C_HUMAN	COX7C
RPA	P16	0.6038	DB02659	Cytochrome c oxidase subunit 7C, mitochondrial	P15954	COX7C_HUMAN	COX7C
RPA	P17	0.6038	DB02659	Cytochrome c oxidase subunit 7C, mitochondrial	P15954	COX7C_HUMAN	COX7C
RPA	P5	0.6038	DB02659	Cytochrome c oxidase subunit 7C, mitochondrial	P15954	COX7C_HUMAN	COX7C
RPA	P8	0.6038	DB02659	Cytochrome c oxidase subunit 7C, mitochondrial	P15954	COX7C_HUMAN	COX7C
RPA	P9	0.6038	DB02659	Cytochrome c oxidase subunit 7C, mitochondrial	P15954	COX7C_HUMAN	COX7C
RPA	Gallic acid	0.625	DB02709	Ribosyldihydronicotinamide dehydrogenase [quinone]	P16083	NQO2_HUMAN	NQO2
RPA	M13	0.6731	DB07633	Histo-blood group ABO system transferase	P16442	BGAT_HUMAN	ABO
RPA	M13	0.66	DB04141	Histo-blood group ABO system transferase	P16442	BGAT_HUMAN	ABO
RPA	M13	0.66	DB04680	Histo-blood group ABO system transferase	P16442	BGAT_HUMAN	ABO
RPA	M13	0.6275	DB03772	Histo-blood group ABO system transferase	P16442	BGAT_HUMAN	ABO
RPA	M13	0.625	DB04681	Histo-blood group ABO system transferase	P16442	BGAT_HUMAN	ABO
RPA	M18	0.6042	DB04680	Histo-blood group ABO system transferase	P16442	BGAT_HUMAN	ABO
RPA	M21	0.6957	DB04681	Histo-blood group ABO system transferase	P16442	BGAT_HUMAN	ABO
RPA	M21	0.66	DB04680	Histo-blood group ABO system transferase	P16442	BGAT_HUMAN	ABO
RPA	M21	0.6415	DB07633	Histo-blood group ABO system transferase	P16442	BGAT_HUMAN	ABO
RPA	M21	0.6275	DB04141	Histo-blood group ABO system transferase	P16442	BGAT_HUMAN	ABO
RPA	M25	0.6	DB04680	Histo-blood group ABO system transferase	P16442	BGAT_HUMAN	ABO
RPA	M26	0.6596	DB03772	Histo-blood group ABO system transferase	P16442	BGAT_HUMAN	ABO
RPA	M26	0.64	DB07633	Histo-blood group ABO system transferase	P16442	BGAT_HUMAN	ABO
RPA	M26	0.625	DB04680	Histo-blood group ABO system transferase	P16442	BGAT_HUMAN	ABO
RPA	M26	0.625	DB04141	Histo-blood group ABO system transferase	P16442	BGAT_HUMAN	ABO
RPA	M27	0.7547	DB07633	Histo-blood group ABO system transferase	P16442	BGAT_HUMAN	ABO
RPA	M27	0.7115	DB04141	Histo-blood group ABO system transferase	P16442	BGAT_HUMAN	ABO
RPA	M27	0.6792	DB03772	Histo-blood group ABO system transferase	P16442	BGAT_HUMAN	ABO
RPA	M27	0.6792	DB04680	Histo-blood group ABO system transferase	P16442	BGAT_HUMAN	ABO
RPA	M27	0.6557	DB07341	Histo-blood group ABO system transferase	P16442	BGAT_HUMAN	ABO
RPA	M27	0.6471	DB04681	Histo-blood group ABO system transferase	P16442	BGAT_HUMAN	ABO
RPA	M27	0.6167	DB07378	Histo-blood group ABO system transferase	P16442	BGAT_HUMAN	ABO
RPA	M27	0.6167	DB07357	Histo-blood group ABO system transferase	P16442	BGAT_HUMAN	ABO
RPA	M3	0.7447	DB04680	Histo-blood group ABO system transferase	P16442	BGAT_HUMAN	ABO
RPA	M3	0.72	DB07633	Histo-blood group ABO system transferase	P16442	BGAT_HUMAN	ABO
RPA	M3	0.7083	DB04141	Histo-blood group ABO system transferase	P16442	BGAT_HUMAN	ABO
RPA	M3	0.6739	DB04681	Histo-blood group ABO system transferase	P16442	BGAT_HUMAN	ABO
RPA	M3	0.6735	DB03772	Histo-blood group ABO system transferase	P16442	BGAT_HUMAN	ABO
RPA	M3	0.6207	DB07341	Histo-blood group ABO system transferase	P16442	BGAT_HUMAN	ABO
RPA	M3	0.6071	DB07378	Histo-blood group ABO system transferase	P16442	BGAT_HUMAN	ABO
RPA	M3	0.6071	DB07357	Histo-blood group ABO system transferase	P16442	BGAT_HUMAN	ABO
RPA	M4	0.74	DB07633	Histo-blood group ABO system transferase	P16442	BGAT_HUMAN	ABO
RPA	M4	0.7292	DB04680	Histo-blood group ABO system transferase	P16442	BGAT_HUMAN	ABO
RPA	M4	0.6939	DB03772	Histo-blood group ABO system transferase	P16442	BGAT_HUMAN	ABO
RPA	M4	0.6939	DB04141	Histo-blood group ABO system transferase	P16442	BGAT_HUMAN	ABO
RPA	M4	0.6596	DB04681	Histo-blood group ABO system transferase	P16442	BGAT_HUMAN	ABO
RPA	M4	0.6379	DB07341	Histo-blood group ABO system transferase	P16442	BGAT_HUMAN	ABO
RPA	M6	0.6735	DB03772	Histo-blood group ABO system transferase	P16442	BGAT_HUMAN	ABO
RPA	M6	0.6538	DB07633	Histo-blood group ABO system transferase	P16442	BGAT_HUMAN	ABO
RPA	M6	0.64	DB04680	Histo-blood group ABO system transferase	P16442	BGAT_HUMAN	ABO
RPA	M6	0.64	DB04141	Histo-blood group ABO system transferase	P16442	BGAT_HUMAN	ABO
RPA	P10	0.6786	DB07633	Histo-blood group ABO system transferase	P16442	BGAT_HUMAN	ABO
RPA	P10	0.6667	DB04680	Histo-blood group ABO system transferase	P16442	BGAT_HUMAN	ABO
RPA	P10	0.6667	DB04141	Histo-blood group ABO system transferase	P16442	BGAT_HUMAN	ABO
RPA	P10	0.6364	DB03772	Histo-blood group ABO system transferase	P16442	BGAT_HUMAN	ABO
RPA	P10	0.6346	DB04681	Histo-blood group ABO system transferase	P16442	BGAT_HUMAN	ABO
RPA	P12	0.6786	DB07633	Histo-blood group ABO system transferase	P16442	BGAT_HUMAN	ABO
RPA	P12	0.6364	DB03772	Histo-blood group ABO system transferase	P16442	BGAT_HUMAN	ABO
RPA	P12	0.6364	DB04141	Histo-blood group ABO system transferase	P16442	BGAT_HUMAN	ABO
RPA	P12	0.6364	DB04680	Histo-blood group ABO system transferase	P16442	BGAT_HUMAN	ABO
RPA	P12	0.6038	DB04681	Histo-blood group ABO system transferase	P16442	BGAT_HUMAN	ABO
RPA	P13	0.7143	DB07633	Histo-blood group ABO system transferase	P16442	BGAT_HUMAN	ABO
RPA	P13	0.6727	DB04680	Histo-blood group ABO system transferase	P16442	BGAT_HUMAN	ABO
RPA	P13	0.6429	DB03772	Histo-blood group ABO system transferase	P16442	BGAT_HUMAN	ABO
RPA	P13	0.6429	DB04141	Histo-blood group ABO system transferase	P16442	BGAT_HUMAN	ABO
RPA	P13	0.6415	DB04681	Histo-blood group ABO system transferase	P16442	BGAT_HUMAN	ABO
RPA	P13	0.625	DB07341	Histo-blood group ABO system transferase	P16442	BGAT_HUMAN	ABO
RPA	P14	0.7273	DB07633	Histo-blood group ABO system transferase	P16442	BGAT_HUMAN	ABO
RPA	P14	0.6852	DB04680	Histo-blood group ABO system transferase	P16442	BGAT_HUMAN	ABO
RPA	P14	0.6545	DB03772	Histo-blood group ABO system transferase	P16442	BGAT_HUMAN	ABO
RPA	P14	0.6545	DB04141	Histo-blood group ABO system transferase	P16442	BGAT_HUMAN	ABO
RPA	P14	0.6538	DB04681	Histo-blood group ABO system transferase	P16442	BGAT_HUMAN	ABO
RPA	P14	0.6349	DB07341	Histo-blood group ABO system transferase	P16442	BGAT_HUMAN	ABO
RPA	P15	0.7037	DB07633	Histo-blood group ABO system transferase	P16442	BGAT_HUMAN	ABO
RPA	P15	0.6923	DB04141	Histo-blood group ABO system transferase	P16442	BGAT_HUMAN	ABO
RPA	P15	0.6923	DB04680	Histo-blood group ABO system transferase	P16442	BGAT_HUMAN	ABO
RPA	P15	0.6604	DB03772	Histo-blood group ABO system transferase	P16442	BGAT_HUMAN	ABO
RPA	P15	0.66	DB04681	Histo-blood group ABO system transferase	P16442	BGAT_HUMAN	ABO
RPA	P15	0.6129	DB07341	Histo-blood group ABO system transferase	P16442	BGAT_HUMAN	ABO
RPA	P15	0.6	DB07378	Histo-blood group ABO system transferase	P16442	BGAT_HUMAN	ABO
RPA	P15	0.6	DB07357	Histo-blood group ABO system transferase	P16442	BGAT_HUMAN	ABO
RPA	P16	0.7037	DB07633	Histo-blood group ABO system transferase	P16442	BGAT_HUMAN	ABO
RPA	P16	0.6604	DB03772	Histo-blood group ABO system transferase	P16442	BGAT_HUMAN	ABO
RPA	P16	0.6604	DB04680	Histo-blood group ABO system transferase	P16442	BGAT_HUMAN	ABO
RPA	P16	0.6604	DB04141	Histo-blood group ABO system transferase	P16442	BGAT_HUMAN	ABO
RPA	P16	0.6275	DB04681	Histo-blood group ABO system transferase	P16442	BGAT_HUMAN	ABO
RPA	P16	0.6129	DB07341	Histo-blood group ABO system transferase	P16442	BGAT_HUMAN	ABO
RPA	P17	0.7037	DB07633	Histo-blood group ABO system transferase	P16442	BGAT_HUMAN	ABO
RPA	P17	0.6604	DB03772	Histo-blood group ABO system transferase	P16442	BGAT_HUMAN	ABO
RPA	P17	0.6604	DB04680	Histo-blood group ABO system transferase	P16442	BGAT_HUMAN	ABO
RPA	P17	0.6604	DB04141	Histo-blood group ABO system transferase	P16442	BGAT_HUMAN	ABO
RPA	P17	0.6275	DB04681	Histo-blood group ABO system transferase	P16442	BGAT_HUMAN	ABO
RPA	P17	0.6129	DB07341	Histo-blood group ABO system transferase	P16442	BGAT_HUMAN	ABO
RPA	P2	0.7091	DB07633	Histo-blood group ABO system transferase	P16442	BGAT_HUMAN	ABO
RPA	P2	0.6667	DB03772	Histo-blood group ABO system transferase	P16442	BGAT_HUMAN	ABO
RPA	P2	0.6667	DB04680	Histo-blood group ABO system transferase	P16442	BGAT_HUMAN	ABO
RPA	P2	0.6667	DB04141	Histo-blood group ABO system transferase	P16442	BGAT_HUMAN	ABO
RPA	P2	0.6346	DB04681	Histo-blood group ABO system transferase	P16442	BGAT_HUMAN	ABO
RPA	P2	0.619	DB07341	Histo-blood group ABO system transferase	P16442	BGAT_HUMAN	ABO
RPA	P3	0.7222	DB07633	Histo-blood group ABO system transferase	P16442	BGAT_HUMAN	ABO
RPA	P3	0.6792	DB03772	Histo-blood group ABO system transferase	P16442	BGAT_HUMAN	ABO
RPA	P3	0.6792	DB04680	Histo-blood group ABO system transferase	P16442	BGAT_HUMAN	ABO
RPA	P3	0.6792	DB04141	Histo-blood group ABO system transferase	P16442	BGAT_HUMAN	ABO
RPA	P3	0.6471	DB04681	Histo-blood group ABO system transferase	P16442	BGAT_HUMAN	ABO
RPA	P3	0.629	DB07341	Histo-blood group ABO system transferase	P16442	BGAT_HUMAN	ABO
RPA	P5	0.7358	DB07633	Histo-blood group ABO system transferase	P16442	BGAT_HUMAN	ABO
RPA	P5	0.6923	DB03772	Histo-blood group ABO system transferase	P16442	BGAT_HUMAN	ABO
RPA	P5	0.6923	DB04680	Histo-blood group ABO system transferase	P16442	BGAT_HUMAN	ABO
RPA	P5	0.6923	DB04141	Histo-blood group ABO system transferase	P16442	BGAT_HUMAN	ABO
RPA	P5	0.66	DB04681	Histo-blood group ABO system transferase	P16442	BGAT_HUMAN	ABO
RPA	P5	0.6393	DB07341	Histo-blood group ABO system transferase	P16442	BGAT_HUMAN	ABO
RPA	P5	0.6	DB07378	Histo-blood group ABO system transferase	P16442	BGAT_HUMAN	ABO
RPA	P5	0.6	DB07357	Histo-blood group ABO system transferase	P16442	BGAT_HUMAN	ABO
RPA	P6	0.6038	DB07633	Histo-blood group ABO system transferase	P16442	BGAT_HUMAN	ABO
RPA	P7	0.7222	DB07633	Histo-blood group ABO system transferase	P16442	BGAT_HUMAN	ABO
RPA	P7	0.6792	DB03772	Histo-blood group ABO system transferase	P16442	BGAT_HUMAN	ABO
RPA	P7	0.6792	DB04141	Histo-blood group ABO system transferase	P16442	BGAT_HUMAN	ABO
RPA	P7	0.6792	DB04680	Histo-blood group ABO system transferase	P16442	BGAT_HUMAN	ABO
RPA	P7	0.6471	DB04681	Histo-blood group ABO system transferase	P16442	BGAT_HUMAN	ABO
RPA	P7	0.629	DB07341	Histo-blood group ABO system transferase	P16442	BGAT_HUMAN	ABO
RPA	P8	0.7358	DB07633	Histo-blood group ABO system transferase	P16442	BGAT_HUMAN	ABO
RPA	P8	0.6923	DB03772	Histo-blood group ABO system transferase	P16442	BGAT_HUMAN	ABO
RPA	P8	0.6923	DB04680	Histo-blood group ABO system transferase	P16442	BGAT_HUMAN	ABO
RPA	P8	0.6923	DB04141	Histo-blood group ABO system transferase	P16442	BGAT_HUMAN	ABO
RPA	P8	0.66	DB04681	Histo-blood group ABO system transferase	P16442	BGAT_HUMAN	ABO
RPA	P8	0.6393	DB07341	Histo-blood group ABO system transferase	P16442	BGAT_HUMAN	ABO
RPA	P8	0.6	DB07378	Histo-blood group ABO system transferase	P16442	BGAT_HUMAN	ABO
RPA	P8	0.6	DB07357	Histo-blood group ABO system transferase	P16442	BGAT_HUMAN	ABO
RPA	P9	0.7358	DB07633	Histo-blood group ABO system transferase	P16442	BGAT_HUMAN	ABO
RPA	P9	0.6923	DB03772	Histo-blood group ABO system transferase	P16442	BGAT_HUMAN	ABO
RPA	P9	0.6923	DB04680	Histo-blood group ABO system transferase	P16442	BGAT_HUMAN	ABO
RPA	P9	0.6923	DB04141	Histo-blood group ABO system transferase	P16442	BGAT_HUMAN	ABO
RPA	P9	0.66	DB04681	Histo-blood group ABO system transferase	P16442	BGAT_HUMAN	ABO
RPA	P9	0.6393	DB07341	Histo-blood group ABO system transferase	P16442	BGAT_HUMAN	ABO
RPA	P9	0.6	DB07378	Histo-blood group ABO system transferase	P16442	BGAT_HUMAN	ABO
RPA	P9	0.6	DB07357	Histo-blood group ABO system transferase	P16442	BGAT_HUMAN	ABO
RPA	catechin	0.7353	DB08846	Protein kinase C alpha type	P17252	KPCA_HUMAN	PRKCA
RPA	Gallic acid	0.7	DB08846	Protein kinase C alpha type	P17252	KPCA_HUMAN	PRKCA
RPA	M13	0.6111	DB05013	Protein kinase C alpha type	P17252	KPCA_HUMAN	PRKCA
RPA	M26	0.6078	DB05013	Protein kinase C alpha type	P17252	KPCA_HUMAN	PRKCA
RPA	M27	0.6316	DB05013	Protein kinase C alpha type	P17252	KPCA_HUMAN	PRKCA
RPA	M3	0.6226	DB05013	Protein kinase C alpha type	P17252	KPCA_HUMAN	PRKCA
RPA	M4	0.6111	DB05013	Protein kinase C alpha type	P17252	KPCA_HUMAN	PRKCA
RPA	M6	0.6226	DB05013	Protein kinase C alpha type	P17252	KPCA_HUMAN	PRKCA
RPA	P1	0.6207	DB08846	Protein kinase C alpha type	P17252	KPCA_HUMAN	PRKCA
RPA	P10	0.6207	DB05013	Protein kinase C alpha type	P17252	KPCA_HUMAN	PRKCA
RPA	P13	0.6	DB05013	Protein kinase C alpha type	P17252	KPCA_HUMAN	PRKCA
RPA	P14	0.6102	DB05013	Protein kinase C alpha type	P17252	KPCA_HUMAN	PRKCA
RPA	P15	0.6429	DB05013	Protein kinase C alpha type	P17252	KPCA_HUMAN	PRKCA
RPA	P16	0.614	DB05013	Protein kinase C alpha type	P17252	KPCA_HUMAN	PRKCA
RPA	P17	0.614	DB05013	Protein kinase C alpha type	P17252	KPCA_HUMAN	PRKCA
RPA	P3	0.6034	DB05013	Protein kinase C alpha type	P17252	KPCA_HUMAN	PRKCA
RPA	P5	0.614	DB05013	Protein kinase C alpha type	P17252	KPCA_HUMAN	PRKCA
RPA	P7	0.6316	DB05013	Protein kinase C alpha type	P17252	KPCA_HUMAN	PRKCA
RPA	P8	0.614	DB05013	Protein kinase C alpha type	P17252	KPCA_HUMAN	PRKCA
RPA	P9	0.614	DB05013	Protein kinase C alpha type	P17252	KPCA_HUMAN	PRKCA
RPA	Gallic acid	0.8696	DB01704	Chymotrypsinogen B	P17538	CTRB1_HUMAN	CTRB1
RPA	Gallic acid	0.6538	DB01662	Chymotrypsinogen B	P17538	CTRB1_HUMAN	CTRB1
RPA	P1	0.6957	DB01704	Chymotrypsinogen B	P17538	CTRB1_HUMAN	CTRB1
RPA	P1	0.6957	DB01662	Chymotrypsinogen B	P17538	CTRB1_HUMAN	CTRB1
RPA	catechin	0.7353	DB08846	cAMP-dependent protein kinase catalytic subunit alpha	P17612	KAPCA_HUMAN	PRKACA
RPA	Gallic acid	0.7	DB08846	cAMP-dependent protein kinase catalytic subunit alpha	P17612	KAPCA_HUMAN	PRKACA
RPA	P1	0.6207	DB08846	cAMP-dependent protein kinase catalytic subunit alpha	P17612	KAPCA_HUMAN	PRKACA
RPA	Gallic acid	0.7857	DB06262	Alpha-2B adrenergic receptor	P18089	ADA2B_HUMAN	ADRA2B
RPA	P1	0.6429	DB06262	Alpha-2B adrenergic receptor	P18089	ADA2B_HUMAN	ADRA2B
RPA	P4	0.6184	DB00273	Gamma-aminobutyric acid receptor subunit beta-1	P18505	GBRB1_HUMAN	GABRB1
RPA	P4	0.6184	DB00273	Gamma-aminobutyric acid receptor subunit gamma-2	P18507	GBRG2_HUMAN	GABRG2
RPA	Gallic acid	0.7857	DB06262	Alpha-2C adrenergic receptor	P18825	ADA2C_HUMAN	ADRA2C
RPA	P1	0.6429	DB06262	Alpha-2C adrenergic receptor	P18825	ADA2C_HUMAN	ADRA2C
RPA	M6	0.6087	DB00126	Peptidyl-glycine alpha-amidating monooxygenase	P19021	AMD_HUMAN	PAM
RPA	catechin	0.6111	DB02379	Hexokinase-1	P19367	HXK1_HUMAN	HK1
RPA	M21	0.6364	DB02379	Hexokinase-1	P19367	HXK1_HUMAN	HK1
RPA	M3	0.6136	DB02379	Hexokinase-1	P19367	HXK1_HUMAN	HK1
RPA	M4	0.6	DB02379	Hexokinase-1	P19367	HXK1_HUMAN	HK1
RPA	P13	0.6269	DB00497	Alpha-1-acid glycoprotein 2	P19652	A1AG2_HUMAN	ORM2
RPA	P14	0.6119	DB00497	Alpha-1-acid glycoprotein 2	P19652	A1AG2_HUMAN	ORM2
RPA	M27	0.6167	DB00749	Retinoic acid receptor RXR-alpha	P19793	RXRA_HUMAN	RXRA
RPA	P12	0.6066	DB00749	Retinoic acid receptor RXR-alpha	P19793	RXRA_HUMAN	RXRA
RPA	P13	0.6129	DB00749	Retinoic acid receptor RXR-alpha	P19793	RXRA_HUMAN	RXRA
RPA	P16	0.6	DB00749	Retinoic acid receptor RXR-alpha	P19793	RXRA_HUMAN	RXRA
RPA	P17	0.6	DB00749	Retinoic acid receptor RXR-alpha	P19793	RXRA_HUMAN	RXRA
RPA	P2	0.6066	DB00749	Retinoic acid receptor RXR-alpha	P19793	RXRA_HUMAN	RXRA
RPA	P5	0.6	DB00749	Retinoic acid receptor RXR-alpha	P19793	RXRA_HUMAN	RXRA
RPA	P8	0.6	DB00749	Retinoic acid receptor RXR-alpha	P19793	RXRA_HUMAN	RXRA
RPA	P9	0.6	DB00749	Retinoic acid receptor RXR-alpha	P19793	RXRA_HUMAN	RXRA
RPA	P4	0.622	DB04348	Bile salt-activated lipase	P19835	CEL_HUMAN	CEL
RPA	Gallic acid	0.72	DB00945	Nuclear factor NF-kappa-B p105 subunit	P19838	NFKB1_HUMAN	NFKB1
RPA	P1	0.625	DB00945	Nuclear factor NF-kappa-B p105 subunit	P19838	NFKB1_HUMAN	NFKB1
RPA	catechin	0.6111	DB02379	Alpha-amylase 2B	P19961	AMY2B_HUMAN	AMY2B
RPA	M13	0.617	DB03277	Alpha-amylase 2B	P19961	AMY2B_HUMAN	AMY2B
RPA	M13	0.617	DB03323	Alpha-amylase 2B	P19961	AMY2B_HUMAN	AMY2B
RPA	M21	0.7273	DB03277	Alpha-amylase 2B	P19961	AMY2B_HUMAN	AMY2B
RPA	M21	0.7273	DB03323	Alpha-amylase 2B	P19961	AMY2B_HUMAN	AMY2B
RPA	M21	0.6364	DB02379	Alpha-amylase 2B	P19961	AMY2B_HUMAN	AMY2B
RPA	M27	0.64	DB03277	Alpha-amylase 2B	P19961	AMY2B_HUMAN	AMY2B
RPA	M27	0.64	DB03323	Alpha-amylase 2B	P19961	AMY2B_HUMAN	AMY2B
RPA	M3	0.6522	DB02730	Alpha-amylase 2B	P19961	AMY2B_HUMAN	AMY2B
RPA	M3	0.6304	DB03277	Alpha-amylase 2B	P19961	AMY2B_HUMAN	AMY2B
RPA	M3	0.6304	DB03323	Alpha-amylase 2B	P19961	AMY2B_HUMAN	AMY2B
RPA	M3	0.6136	DB02379	Alpha-amylase 2B	P19961	AMY2B_HUMAN	AMY2B
RPA	M4	0.617	DB03277	Alpha-amylase 2B	P19961	AMY2B_HUMAN	AMY2B
RPA	M4	0.617	DB03323	Alpha-amylase 2B	P19961	AMY2B_HUMAN	AMY2B
RPA	M4	0.6042	DB02730	Alpha-amylase 2B	P19961	AMY2B_HUMAN	AMY2B
RPA	M4	0.6	DB02379	Alpha-amylase 2B	P19961	AMY2B_HUMAN	AMY2B
RPA	P10	0.6275	DB03277	Alpha-amylase 2B	P19961	AMY2B_HUMAN	AMY2B
RPA	P10	0.6275	DB03323	Alpha-amylase 2B	P19961	AMY2B_HUMAN	AMY2B
RPA	P13	0.6038	DB03277	Alpha-amylase 2B	P19961	AMY2B_HUMAN	AMY2B
RPA	P13	0.6038	DB03323	Alpha-amylase 2B	P19961	AMY2B_HUMAN	AMY2B
RPA	P14	0.6154	DB03277	Alpha-amylase 2B	P19961	AMY2B_HUMAN	AMY2B
RPA	P14	0.6154	DB03323	Alpha-amylase 2B	P19961	AMY2B_HUMAN	AMY2B
RPA	P15	0.6531	DB03277	Alpha-amylase 2B	P19961	AMY2B_HUMAN	AMY2B
RPA	P15	0.6531	DB03323	Alpha-amylase 2B	P19961	AMY2B_HUMAN	AMY2B
RPA	P16	0.62	DB03277	Alpha-amylase 2B	P19961	AMY2B_HUMAN	AMY2B
RPA	P16	0.62	DB03323	Alpha-amylase 2B	P19961	AMY2B_HUMAN	AMY2B
RPA	P17	0.62	DB03277	Alpha-amylase 2B	P19961	AMY2B_HUMAN	AMY2B
RPA	P17	0.62	DB03323	Alpha-amylase 2B	P19961	AMY2B_HUMAN	AMY2B
RPA	P2	0.6275	DB03277	Alpha-amylase 2B	P19961	AMY2B_HUMAN	AMY2B
RPA	P2	0.6275	DB03323	Alpha-amylase 2B	P19961	AMY2B_HUMAN	AMY2B
RPA	P3	0.64	DB03277	Alpha-amylase 2B	P19961	AMY2B_HUMAN	AMY2B
RPA	P3	0.64	DB03323	Alpha-amylase 2B	P19961	AMY2B_HUMAN	AMY2B
RPA	P5	0.6531	DB03277	Alpha-amylase 2B	P19961	AMY2B_HUMAN	AMY2B
RPA	P5	0.6531	DB03323	Alpha-amylase 2B	P19961	AMY2B_HUMAN	AMY2B
RPA	P7	0.64	DB03277	Alpha-amylase 2B	P19961	AMY2B_HUMAN	AMY2B
[truncated: 1,624 more rows]
