# Supplementary material for: Mechanism of Paeoniae Radix Alba in the Treatment of Non-alcoholic Fatty Liver Disease Based on Sequential Metabolites Identification Approach, Network Pharmacology, and Binding Affinity Measurement
Source: Front Nutr. 2021 Sep 16;8:677659. doi: 10.3389/fnut.2021.677659 (PMC8481579; doi:10.3389/fnut.2021.677659)
Supplement: Supplementary file 2 [file Table_2.XLSX]

## Sheet: Sheet1
Table S2	HP-related targets
Targets	Database
ATP6AP1	OMIM
SERAC1	OMIM
SCYL1	OMIM
IARS1	OMIM
PGM1	OMIM
AP1B1	OMIM
LARS1	OMIM
CERS2	OMIM
BCS1L	OMIM
PMM2	OMIM
DGUOK	OMIM
FECH	OMIM
TK2	OMIM
POLG	OMIM
GBE1	OMIM
MAT1A	OMIM
FAM111A	OMIM
ANKS6	OMIM
LEPR	DrugBank
GNMT	DrugBank
IFNAR1	DrugBank
SSTR2	DrugBank
HMOX1	DrugBank
APP	DrugBank
CASP1	DrugBank
SLCO1B1	DrugBank
BDKRB2	DrugBank
SLC12A1	DrugBank
PDE4B	DrugBank
NR3C1	DrugBank
TPO	DrugBank
MPL	DrugBank
COX5B	DrugBank
COX6C	DrugBank
COX7B	DrugBank
COX7C	DrugBank
COX8A	DrugBank
COX6A2	DrugBank
COX6B1	DrugBank
COX7A1	DrugBank
PLA2G1B	DrugBank
CES1	DrugBank
NR1H4	DrugBank
GPBAR1	DrugBank
AMD1	DrugBank
IFNAR2	DrugBank
ADH1C	DrugBank
SSTR5	DrugBank
HMOX2	DrugBank
CASP3	DrugBank
SLCO2B1	DrugBank
ANPEP	DrugBank
SLC12A2	DrugBank
ADORA1	DrugBank
MAT2A	DrugBank
ESRRG	DrugBank
TACR1	DrugBank
CASP7	DrugBank
SLC12A4	DrugBank
PDE5A	DrugBank
CBS	DrugBank
FABP6	DrugBank
SLC12A5	DrugBank
PDE4A	DrugBank
COX4I1	DrugBank
CFTR	DrugBank
ADORA2A	DrugBank
COMT	DrugBank
MT-CO1	DrugBank
NT5E	DrugBank
CMTR1	DrugBank
MT-CO2	DrugBank
AS3MT	DrugBank
MT-CO3	DrugBank
COX5A	DrugBank
