# Supplementary material for: Mechanism of Paeoniae Radix Alba in the Treatment of Non-alcoholic Fatty Liver Disease Based on Sequential Metabolites Identification Approach, Network Pharmacology, and Binding Affinity Measurement
Source: Front Nutr. 2021 Sep 16;8:677659. doi: 10.3389/fnut.2021.677659 (PMC8481579; doi:10.3389/fnut.2021.677659)
Supplement: Supplementary file 3 [file Table_3.XLSX]

## Sheet: Sheet1
Table S3 Original protein-protein interactions between PRA and HP
Node1	Node2	Score		Node
HBB	HBA1	0.999		HBB
UQCRH	UQCRFS1	0.999		UQCRH
MT-CO2	MT-CO1	0.999		MT-CO2
COX5A	COX5B	0.999		COX5A
PRKAA1	PRKAB1	0.999		PRKAA1
SDHD	SDHB	0.999		SDHD
BCL2L1	TP53	0.999		BCL2L1
ATP5A1	ATP5B	0.999		ATP5A1
UQCR10	UQCRC1	0.999		UQCR10
SDHD	SDHA	0.999		MT-CYB
MT-CYB	MT-CO1	0.999		UQCRB
MT-CYB	CYC1	0.999		CYC1
UQCRB	MT-CYB	0.999		COX7C
CYC1	UQCRC1	0.999		UQCRQ
COX7C	COX5A	0.999		ITGB2
UQCR10	UQCRH	0.999		FGG
COX7C	COX5B	0.999		F2
UQCRQ	UQCRH	0.999		PRKAG2
ITGB2	ITGAL	0.999		ARF1
UQCRQ	CYC1	0.999		UQCRC2
UQCRQ	UQCR10	0.999		PIK3R1
FGG	FGA	0.999		HIF1A
PRKAA1	PRKAB2	0.999		SERPINC1
CYC1	UQCRC2	0.999		SDHB
MT-CO2	COX5B	0.999		COX5B
F2	FGA	0.999		FGA
PRKAG2	PRKAB2	0.999		MT-CO3
ARF1	CYTH2	0.999		COX4I1
UQCR10	CYC1	0.999		LARS
COX7C	MT-CO2	0.999		UQCRFS1
UQCRC2	UQCRC1	0.999		COX6C
PIK3R1	PIK3CA	0.999		ATP5C1
HIF1A	HIF1AN	0.999		FKBP1A
SERPINC1	F2	0.999		ORM2
UQCRH	UQCRC2	0.999		SDHC
MT-CO2	COX6B1	0.999		IKBKB
SDHB	SDHC	0.999		PRKAG1
COX5B	COX6B1	0.999		PRKAA2
FGA	FGB	0.999		NFKB1
MT-CYB	UQCRFS1	0.999		NCOA2
UQCR10	UQCRFS1	0.999		SERPINE1
UQCRQ	UQCRC2	0.999		CHUK
UQCRB	UQCRH	0.999		NCOA1
MT-CO3	MT-CO1	0.999		IFNAR2
COX4I1	COX6C	0.999		PRKAG3
LARS	IARS	0.999		THBD
UQCRB	UQCR10	0.999		RXRA
SDHD	SDHC	0.999		F10
UQCRFS1	UQCRC2	0.999		MT-CO1
COX7C	UQCRQ	0.999		ESR1
UQCRQ	UQCRFS1	0.999		TOP2A
UQCRB	UQCRQ	0.999		IFNB1
COX6C	MT-CO2	0.999		COX6A2
MT-CYB	UQCRH	0.999		CASP1
UQCRQ	UQCRC1	0.999		HDAC2
COX6C	COX5B	0.999		AKR1C1
ATP5C1	ATP5B	0.999		EGLN2
UQCRH	UQCRC1	0.999		NFKB2
SDHB	SDHA	0.999		NR1H4
MT-CO2	COX5A	0.999		GBE1
FKBP1A	MTOR	0.999		COX7B
MT-CO3	MT-CO2	0.999		SQLE
ORM2	ORM1	0.999		HMGCR
COX6C	COX7C	0.999		GABRG2
COX6C	COX6B1	0.999		BCL2
UQCRB	UQCRC1	0.999		SRC
COX4I1	COX5B	0.999		RPS6KA3
CYC1	UQCRFS1	0.999		TUBB
HIF1A	EGLN1	0.999		AR
SDHC	SDHA	0.999		OPRM1
COX5A	COX6B1	0.999		GABRA1
FGG	FGB	0.999		COX8A
UQCRB	UQCRC2	0.999		MAT1A
IKBKB	NFKBIA	0.999		ALB
CYC1	UQCRH	0.999		POMC
UQCRB	UQCRFS1	0.999		RARG
PRKAG1	PRKAB2	0.999		CYP19A1
MT-CO3	MT-CYB	0.999		AKR1C2
COX6C	COX5A	0.999		AKR1C3
UQCRQ	MT-CYB	0.999		TP53
MT-CO2	MT-CYB	0.999		EGF
COX4I1	MT-CO2	0.999		HSD17B1
PRKAA2	PRKAB2	0.999		MTOR
PRKAA1	PRKAG1	0.999		SERPINA1
UQCR10	UQCRC2	0.999		PRKAB2
NFKB1	NFKBIA	0.999		PTGS1
ATP5A1	ATP5C1	0.999		GABRA5
COX4I1	COX5A	0.999		FGF1
UQCRFS1	UQCRC1	0.999		PGM1
PRKAA2	PRKAB1	0.999		ACTA1
UQCRB	CYC1	0.999		SLC25A4
PRKAG1	PRKAB1	0.999		TOP2B
NCOA2	AR	0.999		HCK
SERPINE1	PLAT	0.999		GNAS
MT-CYB	UQCR10	0.998		GABRA2
CHUK	NFKBIA	0.998		IL1B
NCOA1	PPARG	0.998		GABRB2
MT-CYB	UQCRC1	0.998		ALOX5
PRKAA1	PRKAG2	0.998		ABCB1
IFNAR2	IFNAR1	0.998		PRKCD
PRKAA2	PRKAG1	0.998		FGF2
F2	SERPIND1	0.998		PTGS2
PRKAA2	PRKAG2	0.998		VDR
FGG	F2	0.998		PPARG
PRKAG3	PRKAB1	0.998		HSD3B2
MT-CYB	UQCRC2	0.998		LYZ
NCOA2	NR3C1	0.998		PLOD2
NCOA2	PPARG	0.998		ATP6V1C1
UQCRQ	COX5B	0.998		GPHN
PRKAG3	PRKAB2	0.998		IMPDH1
PRKAG2	PRKAB1	0.998		HCAR3
COX7C	COX6B1	0.998		AMD1
THBD	F2	0.998		CYP1B1
ARF1	AP1B1	0.997		TOP1
RXRA	NCOA1	0.997		CYP3A4
RXRA	NCOA2	0.997		FGB
CYC1	ATP5B	0.997		SDHA
F10	SERPINC1	0.997		METAP2
PRKAG3	PRKAA2	0.997		FECH
COX5A	COX6A2	0.997		BCS1L
COX5A	CYC1	0.997		ADCY5
F2	FGB	0.997		DBH
UQCRQ	COX5A	0.997		PPP1CC
MT-CO1	UQCRC2	0.997		NR0B1
MT-CO3	COX5A	0.997		GABRB3
ESR1	NCOA1	0.997		CYP1A1
CYC1	COX5B	0.997		GABRB1
UQCRFS1	COX5B	0.997		ATP5B
TOP2A	TOP1	0.997		PDE4B
RXRA	PPARG	0.997		CCL5
MT-CO1	COX5A	0.996		ADRB2
COX4I1	COX6B1	0.996		PTK2B
IFNB1	IFNAR1	0.996		HSD3B1
COX4I1	COX7C	0.996		NR3C1
COX6A2	COX5B	0.996		HMOX2
UQCRB	COX5A	0.996		PYGL
PRKAG3	PRKAA1	0.996		HAO1
COX5A	UQCRFS1	0.996		NFKBIA
CASP1	IL1B	0.996		GABRA3
SERPINC1	FGA	0.996		LCN2
MT-CO2	UQCRC2	0.995		ADCY2
COX6C	UQCRQ	0.995		DRD1
HDAC2	SMARCA5	0.995		CES1
COX6C	COX6A2	0.995		ADORA1
UQCR10	COX5A	0.995		SKP1
AKR1C1	AKR1C3	0.995		PRKCA
ESR1	NCOA2	0.995		SYK
COX5A	UQCRC2	0.995		ADRA2B
IKBKB	NFKB1	0.995		ADRA2C
UQCRB	COX5B	0.995		DRD2
SERPINC1	FGG	0.995		PLK1
EGLN2	HIF1A	0.995		NOS2
MT-CO1	UQCRFS1	0.994		HGF
NFKB2	NFKBIA	0.994		NQO1
MT-CO1	COX5B	0.994		GNPDA1
UQCRC2	COX5B	0.994		HK1
NR1H4	NCOA1	0.994		GABRQ
NCOA1	ESR2	0.994		HSD11B1
UQCR10	COX5B	0.994		APP
GBE1	PYGL	0.994		CYP2C8
UQCRQ	COX6A2	0.993		CYP2B6
CHUK	NFKB2	0.993		CASP3
COX7B	COX5B	0.993		NOS1
GBE1	PYGM	0.993		ADH1C
SQLE	CYP51A1	0.993		MAPK1
COX6C	COX7B	0.993		EDNRA
NR1H4	RXRA	0.992		LRP2
MT-CO3	COX5B	0.992		CTRB1
MT-CO2	UQCRFS1	0.992		PAH
COX7C	COX7B	0.992		MPO
COX4I1	MT-CO1	0.992		NR3C2
AKR1C1	AKR1C2	0.991		GABRG3
COX7B	COX6B1	0.991		ORM1
HIF1A	EGLN3	0.991		AP1B1
HMGCR	SQLE	0.991		DRD3
GABRG2	GABRA1	0.991		PTGFR
SERPINC1	FGB	0.991		PRKACA
BCL2	BCL2L1	0.991		VKORC1
IKBKB	CHUK	0.991		ADRA1A
SRC	EGF	0.99		COX7A1
ESR1	SRC	0.99		ADRB3
RPS6KA3	MAPK1	0.99		OPRK1
UQCRB	COX7C	0.99		ADRA1D
TUBB	TUBA4A	0.99		COMT
AR	SRC	0.99		PLA2G1B
SDHB	UQCRC2	0.99		ANXA1
UQCRQ	COX6B1	0.989		YWHAE
COX4I1	UQCRFS1	0.989		PIK3CA
OPRM1	POMC	0.989		CASP7
GABRG2	GABRB2	0.989		CDA
COX4I1	MT-CO3	0.989		QPRT
COX7B	COX5A	0.989		CDK6
COX5B	UQCRC1	0.989		AMY2A
COX7C	MT-CO3	0.989		BDKRB2
GABRA1	GABRB2	0.988		EGLN1
MT-CO3	UQCRFS1	0.988		GABRA6
NCOA1	NR3C1	0.988		ADRB1
COX7C	UQCRFS1	0.988		CRYZ
COX8A	COX5B	0.988		PTGER3
MAT1A	MAT2A	0.988		B3GAT1
HIF1A	CA9	0.988		ADRA2A
COX6A2	COX6B1	0.987		P2RY12
UQCRB	COX6C	0.987		OPRL1
ALB	ORM1	0.987		FABP6
NCOA1	AR	0.987		PTGER4
SERPINC1	ALB	0.987		PRKCB
COX7C	MT-CO1	0.987		OPRD1
RXRA	RARG	0.987		MPL
COX4I1	COX7B	0.986		PIK3CG
POMC	OPRK1	0.986		HCAR2
HDAC2	TP53	0.986		BBOX1
GABRG2	GABRA5	0.986		ADRA1B
UQCRFS1	SDHA	0.986		RAB9A
POMC	OPRD1	0.986		LCT
RARG	NCOA1	0.986		SSTR2
CYP19A1	HSD3B1	0.986		CEL
AKR1C1	AKR1D1	0.986		SSTR5
COX7C	UQCR10	0.986		PTGER1
POMC	OPRL1	0.986		CHD1
COX5A	UQCRC1	0.986		CYTH2
AKR1C2	AKR1C3	0.985		CFTR
AKR1C3	AKR1D1	0.985		PLOD3
ATP5A1	UQCRC2	0.985		CSNK2A1
TP53	MAPK1	0.985		ESR2
COX7C	COX6A2	0.985		IMPDH2
CHUK	NFKB1	0.985		DRD5
PIK3R1	SRC	0.985		APCS
GABRG2	GABRA6	0.984		GPBAR1
COX7C	COX8A	0.984		TACR1
ATP5C1	UQCRC2	0.984		ESRRA
SDHB	UQCRFS1	0.984		LEPREL2
GABRG2	GABRB3	0.984		CCKAR
EGF	HGF	0.984		LEPREL1
BCL2	TP53	0.984		GNMT
HSD17B1	CYP19A1	0.984		PTGIR
UQCRFS1	COX6B1	0.984		PPARD
FGA	ALB	0.983		LEPR
COX4I1	CYC1	0.983		COX6B1
MTOR	PRKAA1	0.983		CXCR1
SERPINA1	ALB	0.983		LTF
MT-CO3	UQCRC2	0.983		CTSB
UQCR10	COX6A2	0.983		LGALS1
IKBKB	NFKB2	0.983		MME
PRKAB2	PRKAB1	0.982		GLRA3
COX4I1	COX6A2	0.982		ACACB
COX5A	UQCRH	0.982		PDE4D
PTGS1	PTGIS	0.981		DDX6
GABRG2	GABRA4	0.981		PDE4A
GABRA5	GABRB3	0.981		TRIM13
PIK3R1	PIK3CG	0.981		GABRD
FGF1	FGF2	0.981		ACE
COX8A	COX6B1	0.981		GLO1
FGG	ALB	0.98		IFNAR1
PGM1	PYGL	0.98		LEPRE1
GABRA5	GABRB2	0.98		GABRG1
ACTA1	PFN1	0.98		MB
ALB	EGF	0.98		ACHE
SLC25A4	ATP5B	0.98		ATP1A1
GABRG2	GABRB1	0.98		GABRE
TOP2B	TOP1	0.979		AMY1A
GABRA1	GABRB3	0.979		PRDX5
ALB	HGF	0.979		AMY2B
FGG	SERPIND1	0.979		POLG
ALB	SERPINE1	0.979		SOAT1
HCK	ITGB2	0.979		FHIT
COX6C	MT-CO3	0.979		PRKAB1
EGF	SERPINE1	0.978		ANXA5
PGM1	PYGM	0.978		CLCN2
GNAS	ADCY2	0.978		SLC5A2
GABRA2	GABRG2	0.978		ATP6AP1
GABRA1	GABRB1	0.978		DGUOK
UQCRC2	ATP5B	0.978		ANPEP
GABRA5	GABRB1	0.978		PDE5A
HIF1A	TP53	0.977		PDE4C
ESR1	PIK3CA	0.977		HMOX1
GABRG2	GABRA3	0.977		HSPA5
BCL2L1	MAPK1	0.977		P4HA1
HMGCR	CYP51A1	0.977		ADORA2A
SRC	HGF	0.977		SLC12A2
MT-CO3	COX6B1	0.977		CERS2
HDAC2	NFKB1	0.976		OGFOD1
IL1B	NFKB1	0.976		CYP2C9
GABRB2	GABRA6	0.976		GABRP
COX7C	UQCRH	0.976		PLA2G2E
SERPINA1	ORM1	0.976		SLC12A5
ALOX5	PTGS2	0.975		PGAM2
UQCRFS1	ATP5B	0.975		GSR
IFNB1	IFNAR2	0.975		RNASE1
HDAC2	CTBP1	0.975		SLC29A1
ABCB1	TP53	0.975		CBS
FGA	SERPIND1	0.975		HIF1AN
PRKCD	PRKCB	0.975		CA9
COX4I1	UQCR10	0.975		GABRR1
SRC	NFKBIA	0.975		GBA
FGF2	MAPK1	0.974		DHFR
PTGS2	PTGIS	0.974		GGACT
VDR	NCOA1	0.974		SCN1A
SRC	NOS2	0.974		GLRA2
SERPINE1	HGF	0.974		RPL3
PRKAA2	MTOR	0.974		SLC47A1
PTGS2	IL1B	0.974		CASK
PPARG	TP53	0.974		CTSL
HSD3B2	CYP19A1	0.973		MBL2
ATP5A1	SLC25A4	0.973		SLC23A1
NR1H4	FABP6	0.973		ATOX1
COX6A2	UQCRC2	0.973		KCNMA1
COX4I1	UQCRQ	0.973		LGALS7
COX4I1	UQCRB	0.973		ACYP2
ALOX5	PTGS1	0.973		ETFDH
LYZ	LTF	0.973		SLCO2B1
PRKCD	TP53	0.973		PIM1
CHUK	PRKCB	0.973		HBA1
COX4I1	UQCRC2	0.973		NUDT9
IKBKB	PRKCB	0.972		OGFOD2
PLOD2	PLOD1	0.972		TK2
FGG	ORM1	0.972		ODC1
ATP6V1C1	ATP6AP1	0.972		CTBP1
GPHN	GLRA2	0.972		GABRA4
COX6C	UQCR10	0.972		SLC6A2
IMPDH1	IMPDH2	0.971		RHO
ESR1	MAPK1	0.971		MTTP
NCOA2	ESR2	0.971		P4HTM
HCAR3	HCAR2	0.971		SOAT2
TP53	NR3C1	0.971		NT5E
GPHN	GLRA3	0.971		NQO2
TP53	CSNK2A1	0.971		SLCO1B3
AMD1	ODC1	0.971		SLCO1B1
CASP1	TP53	0.97		CD1D
GABRB2	GABRA4	0.97		PLAT
FGA	ORM1	0.97		TGM3
CYP1B1	COMT	0.97		GRIK1
ORM2	ALB	0.97		NNMT
TOP1	CASP3	0.97		AS3MT
CYP3A4	CYP2C9	0.97		POLB
FGB	SERPIND1	0.97		CA1
SDHA	ATP5B	0.97		NCAN
METAP2	METAP1	0.97		SLC12A1
FGB	ALB	0.969		PVALB
COX4I1	COX8A	0.969		MAT2A
GNAS	ADRB2	0.969		TPO
FECH	HMOX1	0.969		GCK
COX4I1	UQCRC1	0.968		ITGAL
BCS1L	UQCRFS1	0.968		GAPDHS
ADCY5	GNAS	0.968		SMARCA5
AR	CDK6	0.968		IARS
DBH	COMT	0.968		SLC12A4
PPP1CC	PLK1	0.968		PTGR1
NR0B1	AR	0.968		ZMYND8
HSD3B2	AKR1C3	0.967		KCNH2
GABRB3	GABRA6	0.967		ABO
CYP1A1	COMT	0.967		CA4
ORM2	FGA	0.967		CA2
CYC1	SDHA	0.967		TREM1
COX8A	COX5A	0.967		PGLYRP3
MT-CO1	COX6B1	0.967		DAO
AKR1C3	HSD3B1	0.967		HIBCH
ATP5A1	UQCRFS1	0.966		ACSL4
GABRB1	GABRA4	0.966		ALKBH3
ATP5C1	UQCRFS1	0.966		TUBA4A
FGB	ORM1	0.965		CPA1
ATP5B	COX5B	0.965		CA6
MTOR	EGF	0.965		CA14
PDE4B	PRKACA	0.965		HSD17B11
ALB	APP	0.965		ALDH2
F10	SERPIND1	0.965		NCOA5
SRC	ESR2	0.965		MAN1B1
COX6C	COX8A	0.965		FAM111A
SERPINA1	ORM2	0.965		SERAC1
CCL5	CXCR1	0.965		EGLN3
ADRB2	CFTR	0.965		UQCRC1
ATP5A1	UQCRC1	0.964		SERPIND1
PTK2B	SRC	0.964		PYGM
ALB	SLCO1B1	0.964		CYP51A1
HDAC2	NR3C1	0.964		AKR1D1
UQCRB	COX6B1	0.963		PTGIS
GABRA2	GABRB2	0.963		PFN1
ESR1	NR0B1	0.963		PLOD1
PIK3R1	ESR1	0.963		METAP1
GABRA2	GABRB1	0.963		DRD4
HSD3B1	HSD11B1	0.963		SULT2A1
ADCY5	DRD1	0.963		FGF4
ATP5C1	UQCRC1	0.963		M6PR
SRC	MAPK1	0.963		PTGER2
POMC	SSTR5	0.962		PMM2
ORM2	FGG	0.962		RORA
GABRB1	GABRA6	0.962		ESRRG
ESR1	CYP19A1	0.962		MLNR
GNAS	ADRB3	0.962		CDIPT
SDHB	CYC1	0.962		SMO
ATP5C1	COX5B	0.961		POLK
NR3C1	MAPK1	0.961		FABP2
PRKCD	MAPK1	0.961		MIF
HMOX2	FECH	0.961		CA7
GPHN	GABRA1	0.961		EFTUD1
PYGL	PYGM	0.961		DHRS4L2
HAO1	DAO	0.961		PAM
CYC1	COX6B1	0.961		CA5A
NFKBIA	MAPK1	0.961		CA3
COX7C	CYC1	0.961		ANKS6
MAT1A	AMD1	0.961		UGT3A1
GABRA3	GABRB2	0.961		PHYH
THBD	F10	0.96		SIGLEC1
EGF	FGF2	0.96		GLTP
GABRA3	GABRB3	0.96		SCYL1
PIK3R1	MTOR	0.96		CA12
LCN2	LTF	0.96		LGALS2
GABRA2	GABRB3	0.96		HS3ST3A1
SRC	PIK3CA	0.96		HRSP12
UQCRFS1	COX6A2	0.96
SERPINC1	SERPIND1	0.96
GABRB3	GABRA4	0.96
F2	ALB	0.96
GABRA3	GABRB1	0.959
ADCY2	DRD5	0.959
SRC	F2	0.959
SDHA	UQCRC1	0.959
COX7B	COX8A	0.959
DRD1	ADCY2	0.959
TUBB	YWHAE	0.959
ATP5B	UQCRC1	0.959
POMC	DRD2	0.958
ATP5A1	SDHA	0.958
NCOA2	NCOA1	0.958
PRKCD	SRC	0.958
PPARG	NFKB1	0.958
CES1	CYP3A4	0.958
ADORA1	P2RY12	0.958
ADCY5	DRD2	0.958
SKP1	NFKBIA	0.958
PIK3R1	SYK	0.957
AMD1	MAT2A	0.957
SERPINA1	FGA	0.957
PRKCA	NFKBIA	0.957
POMC	SSTR2	0.957
SYK	NFKBIA	0.957
NR3C1	NFKB1	0.957
F2	PLAT	0.957
ADRA2B	POMC	0.956
GPHN	GABRA4	0.956
POMC	ADRA2A	0.956
GABRA2	GPHN	0.956
PRKCA	SRC	0.956
EGF	PIK3CA	0.956
POMC	ADRB3	0.956
ADRA2C	POMC	0.956
ADCY5	DRD5	0.956
DRD2	ADCY2	0.956
COX6A2	UQCRC1	0.955
RXRA	PPARD	0.955
POMC	ADRB1	0.955
HIF1A	NCOA1	0.955
ORM2	FGB	0.955
POMC	ADRB2	0.955
VDR	RXRA	0.955
PIK3R1	AR	0.955
SERPINA1	FGG	0.955
MTOR	PRKAG1	0.954
SRC	ACTA1	0.954
SDHC	ATP5C1	0.954
NFKB1	MAPK1	0.954
TP53	YWHAE	0.954
CYP1B1	HSD17B1	0.954
ATP5C1	COX5A	0.954
NR0B1	ESR2	0.954
GABRA1	GABRA6	0.954
PRKCD	PIK3CA	0.954
PLK1	SKP1	0.954
CYC1	SLC25A4	0.954
COX5A	ATP5B	0.953
NR1H4	ALB	0.953
PIK3R1	NFKBIA	0.953
ATP5A1	CYC1	0.953
SYK	SRC	0.953
ADCY5	PRKACA	0.953
SYK	PIK3CG	0.953
POMC	DRD1	0.953
NOS2	NFKBIA	0.953
PRKCD	CASP3	0.953
HGF	MAPK1	0.952
ALB	SERPIND1	0.952
NQO1	HMOX1	0.952
GNPDA1	HK1	0.952
AKR1C1	HSD3B1	0.952
HSD17B1	CYP1A1	0.952
CYP19A1	AKR1C3	0.952
HK1	PGM1	0.952
PTK2B	SYK	0.952
POMC	DRD5	0.951
GPHN	GABRA6	0.951
UQCRC2	SDHA	0.951
COX7B	UQCRQ	0.951
COX6C	MT-CO1	0.951
POMC	DRD3	0.951
CCL5	ANXA1	0.951
SERPINA1	FGB	0.951
COX7B	UQCRFS1	0.951
COX7B	MT-CO2	0.951
GABRQ	GABRA3	0.951
DRD2	SSTR5	0.95
HSD11B1	AKR1D1	0.95
LYZ	MPO	0.95
CYP1A1	CYP3A4	0.95
APP	MAPK1	0.95
POMC	DRD4	0.95
UQCRQ	ATP5C1	0.95
HSD3B2	AKR1C1	0.95
APP	EGF	0.949
MT-CYB	COX5B	0.949
TOP2A	PLK1	0.949
ADCY5	ADRA2A	0.949
GPHN	GABRA5	0.949
MT-CO2	CYC1	0.949
ADRB2	PTGER1	0.949
PLK1	TUBA4A	0.949
SDHB	ATP5C1	0.949
CYP2C8	CYP3A4	0.948
CYP3A4	CYP2B6	0.948
ESR1	TP53	0.948
MTOR	PRKAB1	0.948
ADCY5	DRD3	0.947
PRKCA	MTOR	0.947
GABRA1	GABRA4	0.947
NFKB2	NFKB1	0.947
CYP2B6	SULT2A1	0.947
ADCY5	DRD4	0.947
CASP3	YWHAE	0.947
NOS1	CTBP1	0.946
ADH1C	ALDH2	0.946
COX4I1	MT-CYB	0.946
NFKB2	IL1B	0.946
MAPK1	FGF4	0.946
EDNRA	PTGER1	0.946
GPHN	GABRA3	0.946
BCS1L	UQCRQ	0.946
BCL2	MAPK1	0.945
OPRM1	OPRD1	0.945
AR	PIK3CA	0.945
PTK2B	PRKCD	0.945
LRP2	M6PR	0.945
CTRB1	CPA1	0.945
ADCY5	ADRB1	0.945
FGA	APCS	0.945
CYC1	COX6A2	0.945
ADCY5	ADCY2	0.945
PRKCA	EGF	0.945
PAH	DHFR	0.945
POMC	GNAS	0.945
AR	NR3C2	0.945
HSD11B1	PPARG	0.945
ADCY5	ADORA1	0.944
MPO	MAPK1	0.944
GNAS	PTGIR	0.944
F2	APP	0.944
AR	NR3C1	0.944
SDHB	COX5B	0.944
HSD3B2	HSD11B1	0.944
MTOR	PIK3CA	0.944
CASP3	TP53	0.944
F10	FGA	0.943
ARF1	M6PR	0.943
DRD2	DRD4	0.943
NR3C2	NR3C1	0.943
COX7B	MT-CO3	0.943
UQCRB	COX7B	0.942
GABRG3	GABRB3	0.942
ORM1	SERPINE1	0.942
TOP2A	CSNK2A1	0.942
PRKAA2	ACACB	0.942
PRKCA	NFKB1	0.942
CYP19A1	CYP1A1	0.941
HCK	SYK	0.941
ESR1	ESRRA	0.941
COX7B	UQCRC1	0.941
PRKCA	MAPK1	0.941
UQCRB	COX6A2	0.941
PRKCD	ADRA2A	0.941
ESR1	ESR2	0.941
PRKCA	CHUK	0.941
UQCRB	ATP5C1	0.941
UQCRH	COX5B	0.941
AP1B1	M6PR	0.941
GABRQ	GABRG2	0.941
ACTA1	CASP3	0.941
DRD3	ADCY2	0.941
COX6C	COX7A1	0.941
RXRA	MAPK1	0.941
GABRQ	GABRA4	0.94
ADCY2	DRD4	0.94
GABRG3	GABRB1	0.94
PTGFR	PTGER1	0.94
CYP1A1	HSD3B1	0.94
GABRQ	GABRA2	0.94
SDHB	COX5A	0.94
F10	FGG	0.94
FGB	SERPINE1	0.94
GABRG3	GABRB2	0.94
PTGS1	MPO	0.94
SERPINA1	SERPINC1	0.94
GABRQ	GABRA5	0.94
PRKACA	NFKB1	0.939
AKR1C1	CYP1A1	0.939
VKORC1	NQO1	0.939
SDHC	COX5B	0.939
ADRA1A	ADRA1B	0.939
COX7A1	COX6A2	0.939
ADCY5	ADRB2	0.939
PRKCD	NFKB1	0.939
IKBKB	PRKCA	0.939
MT-CO2	UQCRC1	0.939
GABRA1	GABRA5	0.939
ITGB2	PTK2B	0.939
GABRQ	GABRA1	0.939
ADRB3	ADRB2	0.939
HCK	SRC	0.938
HCK	EGF	0.938
F10	F2	0.938
OPRK1	OPRD1	0.938
ADRA1D	PTGER1	0.938
LCN2	ORM1	0.938
COMT	ALDH2	0.938
GABRG3	GABRQ	0.938
COX7B	CYC1	0.938
HSD3B2	CYP1A1	0.938
HDAC2	CSNK2A1	0.938
PLA2G1B	MAPK1	0.937
COX7A1	COX6B1	0.937
ANXA1	NR3C1	0.937
FGF1	MAPK1	0.937
CYP19A1	CYP3A4	0.937
GNAS	ADRB1	0.937
YWHAE	MAPK1	0.937
NR1H4	NCOA2	0.937
GABRA3	GABRA5	0.937
PIK3CA	HGF	0.937
PRKCA	PRKCB	0.937
CASP3	BCL2L1	0.937
GNAS	PRKACA	0.937
HCK	CXCR1	0.936
SERPINA1	HGF	0.936
PTGS2	CYP2B6	0.936
COX7C	UQCRC2	0.936
UQCRQ	SDHC	0.936
F10	FGB	0.936
ADCY5	OPRL1	0.936
PTGS2	CYP2C9	0.936
GABRQ	GABRA6	0.936
PIK3R1	EGF	0.936
ALOX5	CYP2B6	0.935
NFKB2	SKP1	0.935
PRKACA	NR3C1	0.935
GBE1	AMY2B	0.935
PIK3R1	NFKB1	0.935
NOS1	PRKCA	0.935
CASP7	CASP3	0.935
PIK3R1	ACTA1	0.935
EGF	CFTR	0.935
CYP1B1	CYP1A1	0.935
ADCY5	OPRK1	0.934
COX7C	UQCRC1	0.934
ADORA1	ADCY2	0.934
PRKACA	YWHAE	0.934
COX6C	UQCRH	0.934
HBB	LTF	0.934
SRC	NFKB1	0.934
CDA	CES1	0.934
COX7A1	COX5B	0.934
QPRT	SDHA	0.934
CYP1A1	SULT2A1	0.934
PGM1	GCK	0.934
CDK6	SKP1	0.934
ADCY5	OPRD1	0.934
SERPINA1	SERPIND1	0.933
HIF1A	NR3C1	0.933
PIK3CA	NFKB1	0.933
CYP1B1	AKR1C3	0.933
MTOR	PRKAB2	0.933
PRKAG1	PRKAG2	0.933
ADCY5	OPRM1	0.933
HSD3B2	HSD3B1	0.933
TUBB	PLK1	0.932
AMY2A	GBE1	0.932
BDKRB2	APP	0.932
IKBKB	SKP1	0.932
SDHC	COX6A2	0.932
OPRM1	DRD2	0.932
HSD3B2	CYP3A4	0.932
GABRA1	GABRA3	0.932
CDA	NT5E	0.932
PTGS1	CYP2C9	0.932
ORM2	LCN2	0.931
SDHC	UQCRFS1	0.931
APP	APCS	0.931
ADCY5	ADRA2C	0.931
ADCY2	PRKACA	0.931
GBE1	AMY1A	0.931
LCN2	LYZ	0.931
DRD2	APP	0.931
EGLN1	EGLN3	0.931
HSD17B1	AKR1C3	0.931
EGLN2	EGLN3	0.931
GNAS	ADRA1B	0.931
F2	MAPK1	0.931
PRKAA2	PRKAA1	0.931
CHUK	SKP1	0.931
DRD2	OPRK1	0.93
ADRB2	PTGER2	0.93
CYP2C8	PTGS2	0.93
SERPINA1	EGF	0.93
CYP1A1	HSD11B1	0.93
GABRA6	GABRA4	0.93
LYZ	APCS	0.93
DRD2	OPRD1	0.93
ADRB1	ADRB2	0.93
OPRM1	PTGER3	0.93
ADRA1A	ADRA1D	0.93
DRD1	GNAS	0.93
FGG	LGALS1	0.93
ITGB2	NFKB1	0.93
FGG	SERPINE1	0.929
ADRA2C	OPRL1	0.929
OPRM1	DRD4	0.929
GABRA5	GABRA6	0.929
CRYZ	NQO1	0.929
PTGER3	P2RY12	0.929
ADRA2B	OPRD1	0.929
ADRA2B	OPRL1	0.929
OPRM1	DRD3	0.929
B3GAT1	NCAN	0.929
HSD11B1	CYP3A4	0.929
MT-CYB	COX5A	0.929
HSD3B1	AKR1D1	0.929
DRD2	OPRL1	0.929
ADORA1	APP	0.929
DRD3	OPRK1	0.928
ADRA2A	OPRK1	0.928
NCOA2	RARG	0.928
P2RY12	ADRA2A	0.928
CYP1A1	CYP2B6	0.928
HBB	LYZ	0.928
POMC	ANXA1	0.928
AKR1C3	CYP1A1	0.928
HSD17B1	CYP3A4	0.928
PTGER3	OPRD1	0.928
HSD3B1	CYP3A4	0.928
ADRB1	ADCY2	0.928
PRKAA1	TP53	0.928
MTOR	NFKB1	0.928
CYP1B1	SULT2A1	0.928
CES1	MPO	0.928
DRD3	OPRL1	0.928
ADRA2B	OPRK1	0.928
NQO1	ODC1	0.928
ADRB2	EGF	0.928
OPRK1	DRD4	0.928
ADRA2A	OPRD1	0.928
OPRL1	ADRA2A	0.928
CASP1	CASP3	0.928
FABP6	ALB	0.928
MT-CO1	COX8A	0.928
YWHAE	TUBA4A	0.927
OPRM1	ADRA2C	0.927
PTGER4	PTGER2	0.927
ADCY5	PTGIR	0.927
PRKCB	MAPK1	0.927
OPRD1	DRD4	0.927
DRD3	OPRD1	0.927
ATP5C1	COX6A2	0.927
ADRA2C	OPRK1	0.927
ADRA2C	OPRD1	0.927
ADORA1	DRD2	0.927
HCK	PIK3R1	0.927
PRKCD	NFKBIA	0.927
LYZ	ORM1	0.927
TUBB	MAPK1	0.927
ADRA2B	OPRM1	0.927
EGF	M6PR	0.927
GNAS	PTGER4	0.927
OPRM1	ADRA2A	0.927
GABRA5	GABRA4	0.927
ORM1	LTF	0.927
ADCY2	ADRB2	0.926
ADCY5	PTGER3	0.926
SYK	PIK3CA	0.926
CCL5	OPRM1	0.926
OPRL1	DRD4	0.926
EDNRA	EGF	0.926
ALOX5	CYP2C9	0.926
SYK	FGA	0.926
HCK	F2	0.926
SYK	NFKB1	0.926
CYP1A1	CYP2C9	0.926
ADRA2C	ADCY2	0.926
MPL	PIK3CA	0.926
MT-CO2	PTGS1	0.926
ESR1	GNAS	0.926
FGF2	PIK3CA	0.926
PIK3R1	PRKCD	0.926
FGA	LGALS1	0.926
APP	OPRD1	0.926
FGA	SERPINE1	0.926
ADRA2B	ADCY5	0.926
ADRA2C	ADORA1	0.926
HCK	PTK2B	0.926
ADORA1	OPRL1	0.925
ESR1	BCL2	0.925
DRD3	APP	0.925
ADRA1A	PTGER1	0.925
HDAC2	PPARG	0.925
TP53	PRKAB2	0.925
POMC	PTGER3	0.925
PIK3CG	PIK3CA	0.925
PTGS1	CYP2B6	0.925
ITGB2	FGA	0.925
ADCY5	ADRB3	0.925
AKR1C3	CYP3A4	0.925
VKORC1	CYP2C9	0.925
HCAR2	CXCR1	0.925
HK1	PMM2	0.925
SERPINA1	APP	0.925
GNAS	DRD5	0.925
BBOX1	ALDH2	0.925
ESR1	NR3C1	0.925
HCAR3	CXCR1	0.925
SKP1	NFKB1	0.925
PTGER3	ADRA2A	0.925
SDHD	UQCRFS1	0.924
CCL5	P2RY12	0.924
COX4I1	COX7A1	0.924
HIF1A	RORA	0.924
HSD17B1	HSD3B1	0.924
ADRA2B	PTGER3	0.924
POMC	APP	0.924
CYP1A1	CYP2C8	0.924
BCS1L	SLC25A4	0.924
PIK3CA	NFKBIA	0.924
ADRA2C	P2RY12	0.924
DRD3	ADORA1	0.924
ADRA1B	PTGER1	0.924
BCS1L	UQCRC2	0.924
UQCRB	SDHA	0.924
COX4I1	SDHB	0.923
ANXA1	APP	0.923
ADORA1	OPRD1	0.923
BDKRB2	PTGER1	0.923
COX7B	MT-CO1	0.923
RXRA	NR3C1	0.923
NCOA1	CYP1A1	0.923
MTOR	PRKAG2	0.923
DRD3	PTGER3	0.923
CASP3	ANXA5	0.923
RXRA	FABP6	0.923
DRD2	SSTR2	0.923
POMC	ADCY2	0.923
PRKCB	EGF	0.923
ADORA1	ADRA2A	0.923
PRKCA	ADRA2C	0.923
HSD3B2	AKR1D1	0.923
PIK3R1	ESR2	0.922
POMC	PTGER4	0.922
RXRA	CYP1A1	0.922
POMC	PTGER2	0.922
PIK3R1	NR3C1	0.922
CCL5	OPRL1	0.922
ADORA1	DRD4	0.922
ADCY2	ADRA2A	0.922
PIK3CA	FGF4	0.922
BDKRB2	EDNRA	0.922
PLK1	TP53	0.922
MTOR	YWHAE	0.922
GNAS	EDNRA	0.922
COX7C	COX7A1	0.922
ADORA1	PTGER3	0.921
GPHN	GABRG2	0.921
ADRA2B	P2RY12	0.921
ADRA2B	ADORA1	0.921
APP	SERPINE1	0.921
ADORA1	OPRK1	0.921
RXRA	SULT2A1	0.921
PRKAA2	TP53	0.921
CYP1B1	CYP2B6	0.921
AKR1C1	CYP3A4	0.921
ADRA1A	EDNRA	0.921
SRC	FGA	0.921
RAB9A	M6PR	0.921
FGF1	PIK3R1	0.921
CCL5	APP	0.921
F2	CFTR	0.921
PRKCA	GNAS	0.921
MT-CO1	COX6A2	0.921
APP	DRD4	0.921
PTGER3	DRD4	0.921
BDKRB2	HCAR3	0.92
EDNRA	APP	0.92
LCT	GCK	0.92
ADRA2B	PRKCA	0.92
NR1H4	GPBAR1	0.92
ADRA1D	EDNRA	0.92
OPRM1	ADORA1	0.92
SSTR2	ADCY2	0.92
POMC	ADORA1	0.92
PRKCA	ADRA2A	0.92
NCOA2	CYP1A1	0.92
HCK	PIK3CA	0.92
ADCY2	OPRD1	0.92
ADCY5	PTGER2	0.92
CYP19A1	AKR1D1	0.92
ADRA1B	APP	0.92
FGG	EGF	0.919
DRD2	PTGER3	0.919
COX6C	UQCRFS1	0.919
HCK	PRKCD	0.919
PIK3CA	NR3C1	0.919
CEL	CPA1	0.919
EDNRA	ADRA1B	0.919
BDKRB2	HCAR2	0.919
SSTR5	APP	0.919
SERPINA1	SERPINE1	0.919
ADRA2C	DRD2	0.919
IFNB1	NR3C1	0.919
PIK3R1	FGF2	0.919
SERPINC1	APP	0.919
HK1	LCT	0.919
ADCY2	OPRK1	0.919
ADRB2	PTGIR	0.919
PRKCB	NFKBIA	0.919
SSTR2	APP	0.919
BCS1L	ATP5B	0.919
PTGER3	OPRK1	0.919
COX5A	COX7A1	0.919
PGM1	HBB	0.919
YWHAE	NFKB1	0.919
UQCRQ	MT-CO1	0.919
PTGER3	OPRL1	0.919
PTGER3	APP	0.918
ADRA2C	PTGER3	0.918
CCL5	HCAR2	0.918
ADCY5	POMC	0.918
PTGER1	APP	0.918
CCL5	OPRK1	0.918
FGB	MAPK1	0.918
UQCRQ	MT-CO2	0.918
NCOA1	ESRRG	0.918
FGA	MAPK1	0.918
FGG	MAPK1	0.918
ADRA2B	ADCY2	0.918
CCL5	PTGER3	0.918
ADRA1D	PTGFR	0.918
CHD1	ESR1	0.918
CYTH2	EGF	0.918
BDKRB2	CCKAR	0.918
IKBKB	MTOR	0.917
CCL5	OPRD1	0.917
RXRA	ALB	0.917
GNAS	PTGER1	0.917
CCL5	ADORA1	0.917
ADRB3	PTGIR	0.917
PGM1	ORM1	0.917
CYP2C8	PTGS1	0.917
CFTR	M6PR	0.917
APP	NFKB1	0.917
PRKAG3	MTOR	0.917
PLOD3	PLOD1	0.917
LRP2	CFTR	0.917
ADRB1	PTGER2	0.917
CSNK2A1	NFKBIA	0.917
SSTR2	DRD4	0.917
TP53	PRKAB1	0.917
IMPDH1	NT5E	0.917
ALOX5	CYP2C8	0.917
GABRA2	GABRA1	0.917
FGF1	FGF4	0.917
APP	HGF	0.917
ADCY5	APP	0.916
ADRB1	PTGIR	0.916
GABRB3	GABRB2	0.916
ADRA2C	HCAR2	0.916
BDKRB2	PTGFR	0.916
SSTR5	DRD4	0.916
OPRM1	APP	0.916
ADRB1	DRD5	0.916
DRD3	SSTR5	0.916
HIF1A	MAPK1	0.916
ADRB2	PTGER4	0.916
FGF2	FGF4	0.916
LYZ	NFKB1	0.916
ADCY2	OPRL1	0.916
ALB	LGALS1	0.916
ADRB3	ADCY2	0.916
BDKRB2	ADRA2A	0.916
DRD3	SSTR2	0.916
EGF	LRP2	0.916
ADRA2B	DRD2	0.916
GABRA2	GABRA4	0.915
ESR2	MAPK1	0.915
LYZ	MAPK1	0.915
LCN2	NFKB1	0.915
PIK3CA	IL1B	0.915
ADRA2C	DRD3	0.915
DRD3	P2RY12	0.915
FGA	APP	0.915
ARF1	PIK3CA	0.915
APP	LYZ	0.915
ADRA2C	SSTR5	0.915
RXRA	NFKBIA	0.915
SRC	PRKCB	0.915
PIK3R1	APP	0.915
FGB	EGF	0.915
GABRA2	GABRA6	0.915
NFKB2	APP	0.915
P2RY12	APP	0.915
ADRA2B	PRKCD	0.915
ADRA2B	DRD3	0.915
DRD2	ADRA2A	0.915
ADRA1B	TACR1	0.915
BDKRB2	PTGER3	0.915
PTGS2	TP53	0.915
SSTR2	OPRD1	0.915
FGA	EGF	0.915
MT-CO2	NOS2	0.915
ADRB2	TACR1	0.914
DRD2	P2RY12	0.914
ADRA1A	TACR1	0.914
FGA	HGF	0.914
MT-CO3	COX8A	0.914
ADRA2B	DRD4	0.914
DRD3	ADRA2A	0.914
ADRB3	DRD5	0.914
ADRA2B	BDKRB2	0.914
ADRA1A	PTGFR	0.914
IMPDH2	NT5E	0.914
VDR	RARG	0.914
OPRL1	APP	0.914
PTGFR	EDNRA	0.914
DRD1	ADRB3	0.914
ORM2	LTF	0.914
OPRM1	ADCY2	0.914
ACTA1	PIK3CA	0.914
ADRA2C	DRD4	0.914
PTGER4	PTGIR	0.914
PTK2B	PRKCB	0.914
ADRA1D	TACR1	0.914
IMPDH1	TUBB	0.914
GNAS	PTGER2	0.914
ADCY5	PTGER4	0.913
DRD5	ADRB2	0.913
DRD1	PTGIR	0.913
OPRL1	P2RY12	0.913
PTGFR	MLNR	0.913
ESR2	PIK3CA	0.913
MT-CO2	COX8A	0.913
ADRA2B	SSTR5	0.913
ADRA2C	SSTR2	0.913
GABRG3	GABRA1	0.913
FGB	HGF	0.913
DRD1	ADRB1	0.913
ATP5C1	CYC1	0.913
ADRA2A	DRD4	0.913
PTGER3	ADCY2	0.913
FGG	HGF	0.913
APCS	LTF	0.913
SSTR2	ADRA2A	0.913
SSTR5	ADRA2A	0.913
APP	ADRA2A	0.913
BDKRB2	F2	0.913
GABRG3	GABRA5	0.913
CYP2B6	CYP2C9	0.912
ADRA2B	SSTR2	0.912
ADRA2B	APP	0.912
UQCRB	MT-CO2	0.912
APP	LTF	0.912
NCOA1	ALB	0.912
ADRA1D	ADRA1B	0.912
ADRA1D	MLNR	0.912
ADRA2B	HCAR2	0.912
BDKRB2	ADORA1	0.912
ADRA2C	APP	0.912
CCL5	POMC	0.912
DRD1	ADRB2	0.911
HCAR2	DRD2	0.911
HCAR2	ADRA2A	0.911
NCOA1	SULT2A1	0.911
ORM2	LYZ	0.911
ANXA1	F2	0.911
GPBAR1	ADRB2	0.911
DRD1	DRD5	0.911
OPRM1	SSTR2	0.911
BDKRB2	ADRA2C	0.911
PLK1	YWHAE	0.911
COX7B	COX7A1	0.911
ADRA1D	APP	0.911
TACR1	EGF	0.911
GABRG3	GABRA2	0.911
P2RY12	OPRK1	0.911
ANXA1	PTGER3	0.911
APP	OPRK1	0.911
GABRA2	GABRA3	0.911
GABRG3	GABRA4	0.911
ADRA2B	PRKCB	0.911
ADRA1A	MLNR	0.91
SSTR2	OPRK1	0.91
HCAR3	ADRA2C	0.91
ADCY5	P2RY12	0.91
ITGB2	FGG	0.91
PIK3R1	HGF	0.91
PRKCA	PTK2B	0.91
GABRA2	GABRA5	0.91
P2RY12	CXCR1	0.91
PRKAG2	TP53	0.91
PTGFR	CCKAR	0.91
PTGFR	ADRA1B	0.91
ADRA1B	ADRB2	0.91
ADRA2B	HCAR3	0.91
TACR1	CCKAR	0.91
F2	ADRB2	0.91
ESRRA	ATP5B	0.91
GNAS	PRKCB	0.91
ADCY2	APP	0.91
DRD3	DRD4	0.91
BDKRB2	ADRA1D	0.91
P2RY12	OPRD1	0.91
PIK3R1	IL1B	0.91
PIK3R1	TACR1	0.91
NOS1	PRKCB	0.91
CDA	TK2	0.91
ANXA1	P2RY12	0.91
PRKAA1	ACACB	0.909
FGF1	PIK3CA	0.909
NCOA2	ALB	0.909
TACR1	PTGER1	0.909
GABRG3	GABRA6	0.909
GABRG3	GABRA3	0.909
HCAR2	PTGER3	0.909
ADCY2	SSTR5	0.909
HMOX2	HMOX1	0.909
RXRA	NOS2	0.909
ADRA1A	APP	0.909
TACR1	APP	0.909
ADCY5	EDNRA	0.909
PIK3R1	ADRA1A	0.909
PIK3CG	CDIPT	0.909
GABRA3	GABRA6	0.909
PTGER1	MLNR	0.909
FGG	APP	0.909
SSTR2	OPRL1	0.908
SSTR5	OPRD1	0.908
APP	PIK3CA	0.908
GABRA3	GABRA4	0.908
HCAR3	ADRA2A	0.908
HBB	ORM1	0.908
ADRA2C	PRKCB	0.908
FGB	APP	0.908
CYP2C8	CYP2B6	0.908
CCL5	HCAR3	0.908
GPBAR1	PTGER4	0.908
ESRRA	NR3C1	0.908
GPBAR1	POMC	0.908
SSTR5	OPRK1	0.908
OPRM1	P2RY12	0.908
LEPREL2	LEPRE1	0.908
GABRQ	GABRB3	0.908
RXRA	PRKCA	0.908
ADCY5	SSTR2	0.908
NCOA2	SULT2A1	0.908
EDNRA	TACR1	0.908
ADRA2C	PRKCD	0.908
CCKAR	MLNR	0.908
ADRA1D	F2	0.908
RXRA	TOP2B	0.908
SRC	FGG	0.907
LEPREL1	LEPRE1	0.907
OPRL1	SSTR5	0.907
ADCY2	PTGER4	0.907
PRKAA2	LEPR	0.907
EGLN2	EGLN1	0.907
SRC	FGB	0.907
CCKAR	PTGER1	0.907
COX7C	MT-CYB	0.907
GABRB3	GABRB1	0.907
ADRB1	PTGER4	0.907
GNAS	F2	0.907
BDKRB2	OPRM1	0.907
ADCY5	SSTR5	0.907
TP53	PIK3CA	0.907
BDKRB2	OPRK1	0.907
ADRB3	PTGER4	0.907
DRD1	PTGER4	0.907
MT-CO3	CYC1	0.907
RARG	MAPK1	0.907
PIK3R1	ADRA1D	0.907
DRD3	DRD2	0.907
PRKCA	PRKCD	0.907
ANXA1	PIK3CA	0.907
ADORA1	SSTR2	0.907
TACR1	MLNR	0.907
ADRA1A	CCKAR	0.907
GNMT	DAO	0.907
MT-CO3	UQCRC1	0.907
GPBAR1	PTGER2	0.907
GABRQ	GABRB1	0.907
PTGIR	PTGER2	0.907
OPRL1	CXCR1	0.907
PIK3R1	ANXA1	0.906
HCAR3	PTGER3	0.906
GNAS	ESR2	0.906
BDKRB2	DRD4	0.906
ANXA1	CXCR1	0.906
GBE1	PGM1	0.906
CCL5	ADRA2A	0.906
GABRQ	GABRB2	0.906
LEPREL2	LEPREL1	0.906
ADRA2C	ADRA2A	0.906
PPARD	CTBP1	0.906
BDKRB2	ADRA1B	0.906
SERPINC1	LGALS1	0.906
ADCY2	PTGER2	0.906
ADORA1	SSTR5	0.906
LEPR	PRKAB1	0.906
OPRM1	SSTR5	0.906
MTOR	NFKBIA	0.906
IMPDH1	MAPK1	0.906
ORM2	APP	0.906
AR	PRKACA	0.906
OPRL1	OPRK1	0.906
CASP1	FGF2	0.906
ADRA1B	CCKAR	0.906
PTGS2	NOS2	0.906
GPBAR1	ADRB3	0.906
ADRA1D	CCKAR	0.906
BDKRB2	DRD2	0.906
SDHC	UQCRC2	0.906
APP	ORM1	0.906
F2	ADRA1B	0.906
PRKAG1	TP53	0.905
PRKAG3	PRKAG2	0.905
BDKRB2	TACR1	0.905
CCL5	ADRA2C	0.905
PRKCD	IMPDH1	0.905
ADRA2B	ADRA2C	0.905
P2RY12	DRD4	0.905
BDKRB2	OPRD1	0.905
PLOD2	PLOD3	0.905
HAO1	FGB	0.905
PRKCD	MPO	0.905
ORM1	HGF	0.905
OPRL1	OPRD1	0.905
CDA	LYZ	0.905
ADCY2	PTGIR	0.905
ADRA2B	CCL5	0.905
PRKCA	YWHAE	0.905
OPRM1	OPRL1	0.905
ADRA1A	ANXA1	0.905
ITGB2	PLAT	0.905
BDKRB2	OPRL1	0.905
PRKCD	LYZ	0.905
EDNRA	F2	0.905
ADCY2	EDNRA	0.905
RXRA	HSD11B1	0.905
ADRA2B	ADRA2A	0.905
ADRA1A	F2	0.905
ADRB1	ADRB3	0.905
PRKCB	ADRA2A	0.905
OPRM1	OPRK1	0.905
ANXA1	EDNRA	0.904
ADORA1	CXCR1	0.904
ADCY5	HCAR2	0.904
HCAR2	DRD4	0.904
APP	SERPIND1	0.904
ARF1	PIK3R1	0.904
HCAR2	ADCY2	0.904
PIK3R1	F2	0.904
COX6B1	UQCRC1	0.904
CXCR1	OPRK1	0.904
HCAR2	ANXA1	0.904
TACR1	CFTR	0.904
LTF	NFKB1	0.904
ORM2	HGF	0.904
PIK3R1	CDIPT	0.904
EGF	ORM1	0.904
HCAR3	ADCY2	0.904
ADRA1B	MLNR	0.904
APP	LGALS1	0.904
ADRB3	PTGER2	0.904
MT-CO2	MPO	0.904
PIK3R1	ADRA1B	0.904
PIK3R1	MPL	0.904
BDKRB2	POMC	0.904
ITGB2	FGB	0.904
ADCY2	CXCR1	0.904
NOS2	DAO	0.904
HCAR3	DRD4	0.904
DRD5	PTGIR	0.904
ADCY5	CXCR1	0.904
BDKRB2	ADRA1A	0.904
ORM2	SERPINE1	0.904
FGF2	HGF	0.904
HAO1	NOS2	0.904
HCAR3	ADCY5	0.904
OPRM1	CXCR1	0.904
TUBB	PRKACA	0.904
SSTR2	SSTR5	0.904
CTSB	CTSL	0.904
MT-CO2	NFKBIA	0.904
PGM1	LTF	0.904
HCAR3	ANXA1	0.904
PTGER3	SSTR5	0.903
CDA	ORM1	0.903
ADRB2	LRP2	0.903
PRKACA	BCL2L1	0.903
CHUK	MTOR	0.903
HCAR3	DRD2	0.903
ANXA1	PTGFR	0.903
CXCR1	OPRD1	0.903
DRD3	CXCR1	0.903
OPRM1	HCAR2	0.903
ESR1	TUBA4A	0.903
HCAR2	OPRL1	0.903
DRD5	PTGER4	0.903
TUBB	MPO	0.903
HCAR2	DRD3	0.903
POMC	CXCR1	0.903
PRKACA	TUBA4A	0.903
PRKAA1	LEPR	0.903
DRD2	CXCR1	0.903
UQCRQ	COX7A1	0.903
EDNRA	PIK3CA	0.903
F2	PIK3CA	0.903
PRKAG3	PRKAG1	0.903
ITGB2	F10	0.903
SYK	FGB	0.903
HCAR2	OPRD1	0.903
LEPR	PRKAG2	0.903
POMC	P2RY12	0.903
POMC	HCAR2	0.903
CCL5	BDKRB2	0.903
HCAR2	OPRK1	0.903
CCL5	DRD2	0.903
TUBB	LYZ	0.903
GPBAR1	ADRB1	0.903
HCAR2	ADORA1	0.903
BDKRB2	DRD3	0.902
SERPINA1	LGALS1	0.902
NCOA1	FABP6	0.902
PRKAG3	TP53	0.902
CCKAR	PIK3CA	0.902
BDKRB2	ADCY2	0.902
BDKRB2	ANXA1	0.902
RXRA	BCL2	0.902
CCL5	DRD3	0.902
BDKRB2	SSTR2	0.902
HCAR3	OPRM1	0.902
ADCY2	P2RY12	0.902
CXCR1	APP	0.902
PIK3R1	FGF4	0.902
BDKRB2	SSTR5	0.902
HCAR3	SSTR5	0.902
HCAR2	P2RY12	0.902
HCAR3	OPRL1	0.902
DRD1	PTGER2	0.902
ADRA1D	ANXA1	0.902
HCAR3	ADORA1	0.902
ORM2	TUBB	0.902
BDKRB2	ADCY5	0.902
PRKACA	PLK1	0.902
HCAR3	OPRD1	0.902
TACR1	LRP2	0.902
PTGFR	TACR1	0.902
HCAR3	OPRK1	0.902
ANXA1	TACR1	0.902
IMPDH1	MPO	0.902
VDR	TOP2B	0.902
AR	TP53	0.902
CDA	HBB	0.902
ANXA1	OPRL1	0.901
ANXA1	ADRA1B	0.901
SSTR2	P2RY12	0.901
CCL5	SSTR2	0.901
PIK3R1	CCKAR	0.901
PIK3R1	MLNR	0.901
CCL5	DRD4	0.901
SYK	FGG	0.901
ADRA2B	CXCR1	0.901
CDA	PGM1	0.901
PTGER3	CXCR1	0.901
ORM2	NFKB1	0.901
BDKRB2	P2RY12	0.901
HCAR3	SSTR2	0.901
F2	PTGER1	0.901
HCAR3	DRD3	0.901
BDKRB2	MLNR	0.901
ORM2	MPO	0.901
ATP5A1	COX5B	0.901
PIK3R1	PTGER1	0.901
HCAR2	APP	0.901
ANXA1	ADCY2	0.901
MTOR	PPARG	0.901
EDNRA	MLNR	0.901
HCAR3	APP	0.901
RARG	PRKACA	0.901
PIK3R1	EDNRA	0.901
LEPR	PRKAG1	0.901
ORM1	NFKB1	0.901
SSTR2	PTGER3	0.901
POMC	PTGIR	0.901
DRD5	PTGER2	0.901
EDNRA	CCKAR	0.901
PIK3R1	PTGFR	0.901
ADRA2B	ANXA1	0.9
CCL5	ADCY2	0.9
CCKAR	APP	0.9
IMPDH1	LYZ	0.9
ADCY5	ANXA1	0.9
PTGFR	PIK3CA	0.9
CYTH2	ADRB2	0.9
GPBAR1	GNAS	0.9
TACR1	PIK3CA	0.9
LEPR	PRKAB2	0.9
SSTR2	CXCR1	0.9
ADRA1B	PIK3CA	0.9
ANXA1	DRD2	0.9
GPBAR1	ADCY2	0.9
P2RY12	SSTR5	0.9
F2	TACR1	0.9
ANXA1	SSTR2	0.9
ORM2	PRKCD	0.9
ADRA1D	PIK3CA	0.9
PIK3CA	MLNR	0.9
CXCR1	ADRA2A	0.9
ANXA1	MLNR	0.9
GPBAR1	DRD5	0.9
F2	CCKAR	0.9
TACR1	M6PR	0.9
ADRA2C	ANXA1	0.9
NCOA2	FABP6	0.9
ADRA1A	PIK3CA	0.9
PTGFR	APP	0.9
RXRA	MT-CO2	0.9
ANXA1	OPRK1	0.9
HMOX2	ITGAL	0.9
PTGER1	PIK3CA	0.9
GPBAR1	DRD1	0.9
PGM1	LYZ	0.9
HCAR2	SSTR2	0.9
PGM1	NUDT9	0.9
F2	MLNR	0.9
ADRA2C	CXCR1	0.9
ANXA1	OPRD1	0.9
ANXA1	PTGER1	0.9
HCAR2	SSTR5	0.9
CCL5	ADCY5	0.9
HCAR3	POMC	0.9
CXCR1	DRD4	0.9
ANXA1	DRD4	0.9
OPRM1	ANXA1	0.9
DRD3	ANXA1	0.9
APP	MLNR	0.9
ANXA1	CCKAR	0.9
ANXA1	ADRA2A	0.9
CCL5	SSTR5	0.9
BDKRB2	PIK3CA	0.9
ORM2	IMPDH1	0.9
GPBAR1	PTGIR	0.9
ORM2	MAPK1	0.9
CXCR1	SSTR5	0.9
ORM2	EGF	0.9
BDKRB2	CXCR1	0.9
PTGFR	F2	0.9
PRKCD	TUBB	0.9
HMOX2	ITGB2	0.9
PRKACA	PTGIR	0.9
ADRB2	M6PR	0.9
HCAR3	P2RY12	0.9
MT-CO2	ATP5C1	0.9
GPBAR1	ADCY5	0.9
CDA	LTF	0.9
ANXA1	SSTR5	0.9
ANXA1	ADORA1	0.9
BDKRB2	PIK3R1	0.9
LGALS1	SERPIND1	0.9
SDHD	COX6A2	0.899
MT-CO1	UQCR10	0.899
MT-CO2	UQCR10	0.898
UQCRB	SDHB	0.898
GPHN	MTOR	0.898
MT-CO3	COX6A2	0.897
UQCRB	BCS1L	0.896
MTOR	TP53	0.895
BCS1L	MT-CYB	0.894
SDHC	COX5A	0.894
PTGER4	IL1B	0.894
COX7B	UQCR10	0.894
COX6C	CYC1	0.892
CASP3	APP	0.891
PTGS2	PTGS1	0.889
COX4I1	UQCRH	0.887
SDHB	UQCRC1	0.887
ADCY5	PDE4A	0.886
MME	ANPEP	0.886
UQCRQ	MT-CO3	0.885
UQCRFS1	COX7A1	0.885
ATP5A1	COX5A	0.884
PTGS2	PTGER1	0.883
UQCRQ	COX8A	0.883
GLRA3	GLRA2	0.883
COX8A	COX6A2	0.883
COX6C	UQCRC2	0.882
CCL5	NFKB1	0.881
MT-CO2	COX6A2	0.88
CCL5	IL1B	0.88
MT-CO3	UQCR10	0.88
CYP19A1	AR	0.879
PTGS2	PLA2G1B	0.879
UQCRB	MT-CO3	0.878
ACACB	PRKAG2	0.878
ATP5A1	SDHB	0.878
PRKAG1	CFTR	0.878
SRC	GNAS	0.878
TOP2A	TOP2B	0.877
PRKAA1	CFTR	0.876
BCS1L	UQCR10	0.875
ATP5A1	MT-CO2	0.875
COX7B	COX6A2	0.874
PRKCA	CASP3	0.874
UQCRH	COX6A2	0.874
PDE4D	PRKACA	0.874
SDHB	MT-CO2	0.873
PRKACA	KCNMA1	0.873
DDX6	PIM1	0.873
COX8A	UQCRH	0.873
PRKAG1	HMGCR	0.872
NQO1	TP53	0.871
PRKACA	CFTR	0.871
ESR1	PRKACA	0.871
PDE4A	ADCY2	0.871
PRKACA	MAPK1	0.87
ALOX5	PLA2G1B	0.87
COMT	DRD4	0.869
CASP7	HSPA5	0.869
NCOA1	ESRRA	0.868
BCS1L	UQCRH	0.867
ALB	LRP2	0.866
PTGS2	EGF	0.866
CRYZ	HMOX1	0.866
COX6C	SDHC	0.866
OPRM1	TRIM13	0.865
SDHB	ATP5B	0.865
DRD2	COMT	0.865
THBD	SERPINC1	0.864
POMC	LEPR	0.864
ACACB	PRKAG1	0.861
PTGS2	PTGER4	0.861
TRIM13	OPRL1	0.86
BCS1L	CYC1	0.86
TRIM13	OPRK1	0.86
PRKAA1	HMGCR	0.86
TRIM13	OPRD1	0.86
HCK	POLB	0.86
GABRD	GABRA6	0.859
HMGCR	PRKAG2	0.859
NOS1	MAPK1	0.859
HAO1	FGA	0.858
COX6C	UQCRC1	0.857
PDE4D	PDE4B	0.856
AP1B1	PRKAB1	0.856
UQCR10	COX6B1	0.856
CYP19A1	ESR2	0.855
EGF	MAPK1	0.854
ACE	SERPINE1	0.854
IL1B	NFKBIA	0.853
TOP2A	TP53	0.852
PRKAA2	HMGCR	0.852
CASP3	PRKCB	0.852
MT-CYB	COX6A2	0.852
ABCB1	CYP3A4	0.852
PRKACA	SMO	0.851
MT-CO1	UQCRC1	0.851
GLO1	GSR	0.85
NOS2	IL1B	0.85
F2	SERPINE1	0.849
ACACB	PRKAB1	0.848
MTOR	PRKCB	0.847
CTSB	APP	0.847
ATP5C1	UQCRH	0.846
SERPINC1	PLAT	0.846
PRKAG3	ACACB	0.846
PTK2B	ITGAL	0.846
GABRG2	GABRG1	0.845
UQCRH	COX6B1	0.845
TP53	POLK	0.845
OPRM1	GNAS	0.845
PRKAA1	PRKACA	0.844
IFNAR1	CDK6	0.843
PRKAA2	PRKACA	0.843
FABP6	FABP2	0.843
MME	ACE	0.843
PRKAG3	HMGCR	0.841
HMGCR	PRKAB1	0.84
PTGS1	PLA2G1B	0.839
SRC	SMO	0.838
GABRD	GABRG1	0.838
ADCY5	PDE4C	0.838
LEPRE1	PLOD1	0.838
ALB	ACE	0.838
ACACB	PRKAB2	0.837
BCL2L1	ANXA5	0.837
CYC1	COX7A1	0.836
ESR1	EGF	0.836
GABRG1	GABRB2	0.835
CASP3	ALB	0.835
PTGS2	HMOX1	0.834
COX7A1	UQCRC1	0.834
MB	ALB	0.834
ACHE	APP	0.834
ATP1A1	ATP5C1	0.833
CYP2C8	CYP2C9	0.833
ADCY5	PDE4D	0.832
CASP3	IL1B	0.831
GABRB1	GABRB2	0.829
GABRG2	GABRD	0.829
BCS1L	MT-CO3	0.828
PRKCD	ADCY2	0.828
COX7B	UQCRC2	0.828
COX4I1	SDHA	0.828
SDHC	UQCRC1	0.827
MT-CO2	SDHA	0.825
ADCY2	PDE4B	0.825
GABRE	GABRB1	0.824
PTGS2	PTGER3	0.824
GABRE	GABRB2	0.823
BCS1L	MT-CO1	0.823
GPHN	GABRG1	0.822
AMY1A	PYGL	0.821
UQCR10	COX7A1	0.821
AMY1A	PYGM	0.821
GABRE	GABRB3	0.821
NOS2	HMOX1	0.821
COX7B	UQCRH	0.821
GABRG2	SCN1A	0.82
HAO1	FGG	0.82
PRDX5	GSR	0.82
GPHN	GABRB3	0.82
ACTA1	PPP1CC	0.82
IL1B	HMOX1	0.819
SDHD	COX5A	0.819
IL1B	MPO	0.819
GABRA1	CLCN2	0.819
PTGS2	PPARG	0.819
PRKACA	NFKBIA	0.818
PRKAG2	CFTR	0.817
ADCY5	PRKCD	0.817
AMY2B	PYGM	0.817
ADCY5	PDE4B	0.817
GABRA1	GABRD	0.816
UQCRB	COX7A1	0.816
GABRD	CLCN2	0.815
AMY2B	PYGL	0.815
AMY2A	PYGL	0.815
FGF2	IL1B	0.815
PRKACA	SCN1A	0.814
CASP3	MAPK1	0.814
ADCY5	PRKCA	0.814
SDHB	MT-CO1	0.813
HIF1A	ESR1	0.813
ESRRA	ESRRG	0.813
ATP1A1	MAPK1	0.813
GPHN	GABRB2	0.813
SDHC	MT-CYB	0.813
HK1	GCK	0.812
NOS1	NOS2	0.812
SRC	TP53	0.812
PTGS2	HGF	0.812
PRKAG3	CFTR	0.812
NR3C2	ACE	0.811
MTOR	CASP3	0.811
ALB	FGF2	0.811
POLG	DGUOK	0.811
ATP5A1	MT-CO1	0.81
AR	EGF	0.81
PAH	TPO	0.809
SOAT1	SOAT2	0.809
CYP3A4	SLCO1B1	0.809
FHIT	TP53	0.808
PRKAA2	CFTR	0.808
PDE4D	ADCY2	0.807
BCS1L	UQCRC1	0.807
PRKAB2	CFTR	0.806
COX4I1	ATP5C1	0.806
PRKAB1	CFTR	0.806
AMY2A	AMY2B	0.806
ANXA5	ALB	0.805
PRKCA	EGLN3	0.805
HMGCR	PRKAB2	0.805
ANXA5	TP53	0.805
CLCN2	CFTR	0.805
SRC	BCL2L1	0.804
PTGS2	ANXA5	0.804
SLC5A2	SLC6A2	0.804
GBE1	BBOX1	0.804
AMY2A	PYGM	0.804
PRKACA	PRKAG2	0.804
SDHB	UQCR10	0.804
IKBKB	TP53	0.804
UQCR10	COX8A	0.803
NR1H4	CYP3A4	0.803
AMY2A	AMY1A	0.803
AKR1C2	MIF	0.803
MT-CYB	SDHA	0.803
APP	LRP2	0.802
AMY1A	AMY2B	0.802
SLC25A4	POLG	0.801
GPHN	GABRB1	0.801
PTGS2	NFKBIA	0.801
PRKCB	EGLN3	0.801
EGLN2	PRKCA	0.8
GABRA1	GABRG1	0.8
PRKCA	ATP6AP1	0.8
EGLN2	PRKCB	0.8
PRKCA	EGLN1	0.8
PRKACA	SLC12A2	0.8
GABRG3	GPHN	0.8
ESR2	PRKACA	0.8
PRKCA	SMO	0.8
CCL5	IFNB1	0.8
ATP5C1	SDHA	0.8
ATP6AP1	PRKCB	0.8
EGLN1	PRKCB	0.8
DGUOK	NT5E	0.8
MTOR	MAPK1	0.8
POMC	NR3C1	0.799
COX5A	F2	0.799
PAH	FGA	0.798
ANPEP	NT5E	0.798
COX6C	MT-CYB	0.798
TP53	SERPINE1	0.797
PTGS2	ALB	0.797
TP53	MIF	0.797
GABRG2	SLC12A5	0.797
GPHN	GABRD	0.796
ATP5A1	SDHC	0.796
ADCY5	PDE5A	0.796
CASP7	BCL2L1	0.796
PPARG	IL1B	0.794
PTGS2	PTGER2	0.794
IL1B	MAPK1	0.794
ABCB1	SLCO1B1	0.793
PRKAG1	PRKACA	0.793
BDKRB2	ACE	0.792
POMC	HSD3B1	0.792
MT-CO1	SDHA	0.792
PDE5A	PRKACA	0.791
TOP1	TP53	0.791
EGF	FGF4	0.79
GABRG1	GABRA6	0.79
SDHD	ATP5C1	0.789
DRD3	COMT	0.788
POMC	SULT2A1	0.788
UQCRB	ATP5B	0.788
TP53	FGF2	0.787
ATP5C1	COX6B1	0.786
PDE4C	PRKACA	0.785
SDHC	CYC1	0.785
PLOD2	P4HA1	0.784
UQCRB	MT-CO1	0.784
AR	MAPK1	0.782
PDE4A	PRKACA	0.781
GABRG2	CLCN2	0.78
HMOX1	MAPK1	0.779
ESR2	NCOA5	0.779
ATP5A1	ATP6V1C1	0.777
GABRB1	GABRG1	0.777
GBE1	ATP5B	0.777
TP53	CDK6	0.776
COX7A1	UQCRC2	0.776
PIK3CG	PRKCB	0.776
LCN2	LRP2	0.774
PAH	FGB	0.774
ESR1	PTGS2	0.773
CASP1	BCL2L1	0.773
PDE5A	ADCY2	0.773
SDHD	COX5B	0.772
AKR1C3	AR	0.772
COX8A	CYC1	0.772
HSPA5	CASP3	0.772
GABRD	GABRA5	0.772
ATP6V1C1	ATP5B	0.771
PDE4C	ADCY2	0.771
MT-CO1	CYC1	0.77
ATP6V1C1	ATP5C1	0.77
GABRD	GABRA4	0.77
PAH	FGG	0.769
ADRB2	IL1B	0.768
MT-CYB	COX7A1	0.768
MT-CO3	COX7A1	0.767
MTOR	BCL2L1	0.767
ATP6AP1	ATP5C1	0.767
MME	APP	0.766
TP53	HMOX1	0.766
BCS1L	MT-CO2	0.766
MT-CO2	COX7A1	0.765
BCL2	CASP3	0.763
ALB	MPO	0.762
CASP3	IFNAR1	0.762
P4HA1	PLOD1	0.761
ATP5A1	ATP6AP1	0.761
CEL	CTRB1	0.761
PRKCA	ADCY2	0.76
UQCRC2	COX6B1	0.76
COX8A	PYGM	0.759
ESR1	MTOR	0.759
TP53	EGF	0.758
COX7B	MT-CYB	0.758
GLO1	PGM1	0.757
ADORA2A	NT5E	0.756
ADH1C	COMT	0.756
PTGS1	IL1B	0.756
DBH	SLC6A2	0.755
ANXA1	PLA2G1B	0.754
CYP2B6	PLA2G1B	0.754
COX8A	UQCRC1	0.754
CYP1A1	TP53	0.754
HSD11B1	NR3C1	0.754
BCL2L1	EGF	0.754
PTGS2	MAPK1	0.753
CYP1A1	NQO1	0.753
GNMT	MAT1A	0.753
CYP19A1	NR0B1	0.753
GABRG2	NUDT9	0.752
SDHB	MT-CYB	0.752
THBD	SERPINE1	0.752
SLC12A2	CFTR	0.752
IFNAR1	TP53	0.751
PRKACA	PRKAB2	0.75
NOS1	HMOX1	0.75
CERS2	ATP5B	0.75
CTSB	BCL2L1	0.749
OGFOD1	OGFOD2	0.749
CYP2C9	SLCO1B1	0.748
IFNB1	NFKB1	0.747
MB	PGAM2	0.747
HK1	SRC	0.747
THBD	PLAT	0.747
GABRA5	GABRG1	0.746
AR	CASP3	0.746
GABRQ	GABRE	0.746
GABRB3	CLCN2	0.746
ATP6AP1	ATP5B	0.745
GABRP	GPHN	0.745
PAH	SERPINC1	0.745
HIF1A	MTOR	0.744
PLA2G2E	PTGS2	0.744
EGF	IL1B	0.743
GABRG1	GABRA4	0.743
SERPINC1	ORM1	0.742
SLC12A5	GLRA2	0.742
HGF	FGF4	0.742
ATP5A1	MT-CYB	0.741
GABRA2	GABRE	0.741
GABRB3	GABRG1	0.741
PTGS2	FGF2	0.74
GABRA2	GABRD	0.74
LEPR	EGF	0.74
ADCY2	PRKCB	0.739
UQCRQ	SDHD	0.739
ITGB2	SRC	0.738
GABRA1	GABRE	0.738
MT-CYB	ATP5B	0.738
UQCRQ	SDHB	0.737
GPHN	GABRE	0.737
SQLE	PTGIS	0.737
GABRQ	GPHN	0.737
TP53	NFKB1	0.737
ANPEP	MPO	0.736
PPARG	HMOX1	0.735
PTGIR	PTGIS	0.735
HIF1A	FGF2	0.735
ITGB2	SYK	0.734
FGF2	SERPINE1	0.734
DRD1	COMT	0.733
THBD	COX5A	0.733
GABRG2	GABRE	0.733
SLC12A5	GLRA3	0.733
GABRQ	GABRG1	0.733
DRD2	SLC6A2	0.733
CASP7	ANXA5	0.732
PGAM2	GAPDHS	0.732
CASP1	SYK	0.731
GSR	HMOX1	0.731
CRYZ	NQO2	0.73
HIF1A	HMOX1	0.73
P4HA1	PLOD3	0.729
COX4I1	ATP5B	0.728
UQCRB	ATP5A1	0.727
PTGS1	MT-CYB	0.727
RNASE1	ANXA5	0.727
SLC29A1	ADORA2A	0.727
COMT	DRD5	0.726
CASP3	HMOX1	0.726
EGLN1	HIF1AN	0.726
CBS	GNMT	0.725
ADORA1	NT5E	0.725
CYP2C8	SLCO1B1	0.725
PLOD2	LEPRE1	0.724
LCN2	IL1B	0.724
NFKB2	MAPK1	0.723
TP53	NFKBIA	0.723
CASP1	CTSB	0.723
GABRD	GABRA3	0.722
GABRP	GABRE	0.722
HSPA5	APP	0.722
HIF1AN	EGLN3	0.721
POMC	HSD11B1	0.721
HSD11B1	NR3C2	0.721
CA9	TP53	0.721
GABRP	GABRA1	0.72
GABRR1	GABRA4	0.72
SDHB	UQCRH	0.72
GABRA1	SCN1A	0.719
GBA	CERS2	0.719
GABRD	GABRB2	0.719
GABRR1	GABRG2	0.719
EGF	ODC1	0.719
PPARG	SERPINE1	0.719
DHFR	TP53	0.718
PTGS2	CA7	0.718
RPS6KA3	EGF	0.718
ADRB3	PPARG	0.717
GABRG3	GABRD	0.717
NQO1	GSR	0.717
SDHA	COX5B	0.717
APP	TP53	0.717
GABRR1	GABRE	0.715
HAO1	F2	0.715
GABRP	GABRA6	0.715
ATP5B	COX6B1	0.715
OPRM1	COMT	0.714
PLA2G2E	PTGS1	0.713
GABRR1	GABRA1	0.713
CBS	MAT1A	0.713
GABRD	GABRE	0.713
PLA2G1B	CYP2C9	0.713
VKORC1	SLCO1B1	0.712
GGACT	FGA	0.711
GABRR1	GABRA5	0.711
GABRR1	GABRG1	0.711
CYP1B1	ESR2	0.711
HSD3B1	FGF2	0.71
PPP1CC	MAPK1	0.71
PRKCD	MTOR	0.71
GABRP	GABRG1	0.709
GABRR1	GABRA6	0.709
GABRP	GABRA4	0.709
POMC	NR3C2	0.709
F10	COX5A	0.709
GABRG3	GABRR1	0.709
GABRA2	GABRR1	0.708
SLC25A4	UQCRC1	0.708
GABRG3	GABRP	0.708
NR1H4	FGA	0.707
GABRP	GABRG2	0.707
ABCB1	SLCO1B3	0.707
CYP1B1	NQO1	0.706
CCL5	HGF	0.706
AR	BCL2L1	0.706
VDR	NCOA2	0.705
ACHE	ALB	0.705
EGF	PLAT	0.704
GABRR1	GABRA3	0.704
COX5A	SDHA	0.704
GABRP	GABRA5	0.704
PGAM2	PYGM	0.703
GABRP	GABRA2	0.703
NCOA1	NR3C2	0.702
GABRA2	GABRG1	0.701
SERPINC1	COX5A	0.701
SDHD	CYC1	0.701
GABRP	GABRA3	0.701
PLA2G2E	ALOX5	0.701
SLC29A1	CDA	0.7
GLRA3	CFTR	0.7
COX4I1	CASP3	0.7
RNASE1	MB	0.7
COX8A	UQCRFS1	0.7
ESR1	ALB	0.7
PTGS2	MPO	0.699
APP	IL1B	0.699
CASP3	MPO	0.699
GNMT	MAT2A	0.699
SRC	ITGAL	0.698
PDE4B	NT5E	0.698
HSPA5	TP53	0.698
CASP3	EGF	0.698
SERPINA1	F2	0.698
EGLN2	HIF1AN	0.697
NCOA1	SRC	0.696
ESR1	CHUK	0.696
ESR1	CYP1A1	0.696
ORM2	SERPINC1	0.695
PAH	NR1H4	0.695
SCN1A	PVALB	0.695
[truncated: 2,075 more rows]
