# Supplementary material for: Mechanism of Paeoniae Radix Alba in the Treatment of Non-alcoholic Fatty Liver Disease Based on Sequential Metabolites Identification Approach, Network Pharmacology, and Binding Affinity Measurement
Source: Front Nutr. 2021 Sep 16;8:677659. doi: 10.3389/fnut.2021.677659 (PMC8481579; doi:10.3389/fnut.2021.677659)
Supplement: Supplementary file 4 [file Table_4.XLSX]

## Sheet: Sheet1
Table S4 Topological parameters of major hubs
Major hubs	Degree	BetweennessCentrality	ClosenessCentrality		Notes:major hubs colored with black are potential targets of ingredients of PRA; major hubs colored with red are HP-associated targets; major hubs colored with blue are both PRA targets and HP-associated targets.
ALB	134	0.153955	0.581429
TP53	109	0.0754384	0.543391
CFTR	52	0.048016	0.479388
SRC	79	0.0335204	0.516497
POMC	68	0.0317218	0.489771
EGF	73	0.0314985	0.513241
F2	59	0.0306411	0.494532
APP	80	0.0286721	0.497555
MT-CO3	38	0.0248716	0.434829
MAPK1	76	0.0225995	0.498164
PPARG	54	0.0216426	0.480519
PTGS2	68	0.02124	0.493333
COMT	49	0.0210105	0.430688
AR	54	0.0206262	0.480519
ESR1	64	0.0194529	0.489183
IL1B	67	0.0171105	0.499387
MTOR	55	0.0168534	0.483948
ACE	53	0.0147295	0.468354
PRKCA	43	0.0146879	0.4625
PRKACA	40	0.0142907	0.443355
SDHC	43	0.0138798	0.453735
HK1	25	0.0131045	0.436695
HMGCR	31	0.0130818	0.438105
EGLN1	18	0.0126208	0.398629
HIF1A	41	0.0122642	0.458333
CBS	22	0.0120344	0.428872
DRD2	46	0.0119377	0.448732
MT-CYB	39	0.0116557	0.442873
ATP5B	39	0.0110284	0.396686
CASP3	65	0.0110254	0.493333
PVALB	34	0.0109189	0.427971
GSR	29	0.0108754	0.452725
ABCB1	34	0.0106398	0.454749
HSPA5	29	0.0106208	0.468894
SERPINA1	30	0.0101844	0.444323
CCL5	53	0.0100331	0.463026
CYP3A4	42	0.00992801	0.45072
MPO	47	0.00967763	0.47052
PRKCB	30	0.0096535	0.434829
NR1H4	30	0.00963111	0.432519
SDHB	37	0.00960719	0.44
PGM1	22	0.00941751	0.394762
HMOX1	43	0.00941599	0.466208
GAPDHS	28	0.00935993	0.453735
SERPINC1	31	0.0092826	0.428421
CYP2B6	39	0.00905243	0.460929
ADRB2	38	0.00896199	0.45122
PIK3CA	46	0.00831372	0.458333
MT-CO2	37	0.00826469	0.421325
NFKB1	45	0.00821774	0.449724
ANXA1	50	0.00791506	0.459887
COX5A	39	0.00783104	0.40377
COX4I1	38	0.00721071	0.432979
OPRM1	43	0.0071866	0.446272
DHFR	18	0.00708074	0.4244
ODC1	20	0.00697509	0.425732
SDHA	35	0.0066604	0.39438
NQO1	28	0.00646794	0.446272
PIK3R1	43	0.00640176	0.443839
CYP19A1	35	0.00632825	0.45122
NOS2	33	0.00631362	0.458333
FGA	28	0.0061786	0.425732
PLK1	20	0.00615923	0.413618
NT5E	20	0.00597063	0.416581
FGB	26	0.00590849	0.428872
GABRB1	27	0.00585034	0.389474
FGF2	42	0.00572821	0.482227
NCOA1	27	0.00566719	0.425732
ADRA1D	25	0.00553132	0.406593
ESR2	27	0.00531384	0.453735
ITGB2	25	0.00529554	0.40337
SULT2A1	26	0.00514367	0.420889
CXCR1	34	0.00511835	0.422199
PRKCD	33	0.00495018	0.427521
ALOX5	22	0.00485361	0.420021
MME	23	0.00483955	0.429325
NR3C1	40	0.0046512	0.460407
ADCY5	46	0.00460281	0.418294
RHO	17	0.00458664	0.427971
OPRK1	35	0.00457034	0.428872
PTGS1	26	0.00454526	0.412779
MB	21	0.00453437	0.419156
ACHE	33	0.00452984	0.441911
NFKBIA	35	0.00435101	0.445783
CYP2C9	27	0.00432968	0.428421
MT-CO1	32	0.00410616	0.423077
ANXA5	41	0.00408665	0.465143
CYP1A1	31	0.00379247	0.437164
HSD3B1	24	0.00371503	0.400197
GABRB2	31	0.00364624	0.391346
GNAS	32	0.00354219	0.430233
SYK	27	0.0035306	0.442391
UQCRC2	34	0.00346415	0.393998
NOS1	27	0.0034323	0.441432
PRKAG3	19	0.00333842	0.408225
PDE5A	25	0.00328991	0.419588
ADCY2	44	0.00328325	0.413618
PRKAG2	19	0.00318492	0.411943
OPRD1	35	0.00312263	0.411527
SERPINE1	38	0.00306477	0.45885
PRKAA1	19	0.00306336	0.418294
TOP1	21	0.00301286	0.425732
P2RY12	34	0.00295642	0.413198
RXRA	27	0.00291502	0.440476
OPRL1	33	0.0029089	0.425287
TOP2A	22	0.00273126	0.413198
HGF	38	0.00272346	0.452222
CA9	17	0.00264884	0.423077
PLA2G1B	19	0.00259646	0.429325
HDAC2	22	0.00255629	0.404975
PRKAG1	18	0.00249385	0.408225
PLAT	17	0.00249288	0.417436
COX8A	28	0.00245971	0.390595
ADORA1	33	0.00236702	0.421325
BCL2L1	38	0.0023596	0.4625
ACTA1	17	0.00231798	0.430688
NCOA2	23	0.00229658	0.422638
CDK6	18	0.00221588	0.404573
NFKB2	19	0.00219708	0.414039
EDNRA	26	0.00217668	0.423077
TUBB	18	0.00209641	0.40297
BDKRB2	39	0.00194126	0.410282
LYZ	22	0.00192137	0.423517
VDR	21	0.00186532	0.425287
TACR1	23	0.0017849	0.411943
DRD4	34	0.00152715	0.400985
FGG	27	0.00149595	0.425287
LEPR	17	0.00145231	0.421762
ORM1	22	0.00144603	0.417436
PTGIR	20	0.00142772	0.389101
ADRA2A	36	0.00135499	0.408635
PTGER3	29	0.0013432	0.401777
CTSB	19	0.00130764	0.416581
