# Supplementary material for: Mechanism of Paeoniae Radix Alba in the Treatment of Non-alcoholic Fatty Liver Disease Based on Sequential Metabolites Identification Approach, Network Pharmacology, and Binding Affinity Measurement
Source: Front Nutr. 2021 Sep 16;8:677659. doi: 10.3389/fnut.2021.677659 (PMC8481579; doi:10.3389/fnut.2021.677659)
Supplement: Supplementary file 5 [file Table_5.XLSX]

## Sheet: Sheet1
Table S5 Key hubs-key PRA ingredients pairs
Key PRA ingredients	Key hubs
Gallic acid	PRKAG3
P1	PRKAG3
M13	UQCRC2
M21	UQCRC2
M26	UQCRC2
M27	UQCRC2
M3	UQCRC2
M4	UQCRC2
M6	UQCRC2
P10	UQCRC2
P12	UQCRC2
P13	UQCRC2
P14	UQCRC2
P15	UQCRC2
P16	UQCRC2
P17	UQCRC2
P2	UQCRC2
P3	UQCRC2
P5	UQCRC2
P7	UQCRC2
P8	UQCRC2
P9	UQCRC2
M27	RXRA
P12	RXRA
P13	RXRA
P16	RXRA
P17	RXRA
P2	RXRA
P5	RXRA
P8	RXRA
P9	RXRA
Gallic acid	PRKAG1
P1	PRKAG1
M13	COX8A
M24	COX8A
M25	COX8A
M26	COX8A
M4	COX8A
M6	COX8A
P14	COX8A
P16	COX8A
P17	COX8A
P5	COX8A
P8	COX8A
P9	COX8A
Gallic acid	PRKAG2
P1	PRKAG2
M13	COX4I1
M24	COX4I1
M25	COX4I1
M26	COX4I1
M4	COX4I1
M6	COX4I1
P14	COX4I1
P16	COX4I1
P17	COX4I1
P5	COX4I1
P8	COX4I1
P9	COX4I1
Gallic acid	NFKB1
P1	NFKB1
M13	COX5A
M24	COX5A
M25	COX5A
M26	COX5A
M4	COX5A
M6	COX5A
P14	COX5A
P16	COX5A
P17	COX5A
P5	COX5A
P8	COX5A
P9	COX5A
M13	SDHA
M21	SDHA
M26	SDHA
M27	SDHA
M3	SDHA
M4	SDHA
M6	SDHA
P10	SDHA
P12	SDHA
P13	SDHA
P14	SDHA
P15	SDHA
P16	SDHA
P17	SDHA
P2	SDHA
P3	SDHA
P5	SDHA
P7	SDHA
P8	SDHA
P9	SDHA
M13	SDHB
M21	SDHB
M26	SDHB
M27	SDHB
M3	SDHB
M4	SDHB
M6	SDHB
P10	SDHB
P12	SDHB
P13	SDHB
P14	SDHB
P15	SDHB
P16	SDHB
P17	SDHB
P2	SDHB
P3	SDHB
P5	SDHB
P7	SDHB
P8	SDHB
P9	SDHB
M13	SDHC
M21	SDHC
M26	SDHC
M27	SDHC
M3	SDHC
M4	SDHC
M6	SDHC
P10	SDHC
P12	SDHC
P13	SDHC
P14	SDHC
P15	SDHC
P16	SDHC
P17	SDHC
P2	SDHC
P3	SDHC
P5	SDHC
P7	SDHC
P8	SDHC
P9	SDHC
M24	IL1B
M25	IL1B
M11	PIK3CA
M13	PIK3CA
M15	PIK3CA
M18	PIK3CA
M24	PIK3CA
M25	PIK3CA
M27	PIK3CA
M3	PIK3CA
M4	PIK3CA
P10	PIK3CA
P12	PIK3CA
P13	PIK3CA
P14	PIK3CA
P15	PIK3CA
P16	PIK3CA
P17	PIK3CA
P2	PIK3CA
P3	PIK3CA
P5	PIK3CA
P6	PIK3CA
P7	PIK3CA
P8	PIK3CA
P9	PIK3CA
Gallic acid	PRKAA1
P1	PRKAA1
M11	PIK3R1
M13	PIK3R1
M15	PIK3R1
M18	PIK3R1
M24	PIK3R1
M25	PIK3R1
M27	PIK3R1
M3	PIK3R1
M4	PIK3R1
P10	PIK3R1
P12	PIK3R1
P13	PIK3R1
P14	PIK3R1
P15	PIK3R1
P16	PIK3R1
P17	PIK3R1
P2	PIK3R1
P3	PIK3R1
P5	PIK3R1
P6	PIK3R1
P7	PIK3R1
P8	PIK3R1
P9	PIK3R1
