# Supplementary material for: Mechanism of Paeoniae Radix Alba in the Treatment of Non-alcoholic Fatty Liver Disease Based on Sequential Metabolites Identification Approach, Network Pharmacology, and Binding Affinity Measurement
Source: Front Nutr. 2021 Sep 16;8:677659. doi: 10.3389/fnut.2021.677659 (PMC8481579; doi:10.3389/fnut.2021.677659)
Supplement: Supplementary file 6 [file Table_6.XLSX]

## Sheet: Sheet1
Table S6 Molecular docking results
Hubs	Ingredients	Docking score
PRKAG1	Gallic acid	29.3384
PRKAG1	P1	25.9787
PRKAA1	Gallic acid	26.5639
PRKAA1	P1	23.7941
NFKB1	Gallic acid	34.1436
NFKB1	P1	29.9082
PIK3CA	M11	40.934
PIK3CA	M13	40.2171
PIK3CA	M15	37.4652
PIK3CA	M18	37.6822
PIK3CA	M24	22.5837
PIK3CA	M25	25.5864
PIK3CA	M3	35.607
PIK3CA	M4	38.1888
PIK3CA	P13	40.0982
PIK3CA	P14	40.4016
PIK3CA	P15	43.4155
PIK3CA	P2	42.7489
PIK3CA	P3	46.9499
PIK3CA	P6	33.0346
PIK3CA	P8	40.7931
PIK3CA	P9	40.243
PIK3R1	P9	38.5366
PIK3R1	P10	30.1267
PIK3R1	P12	31.9636
PIK3R1	P13	26.8593
PIK3R1	P14	40.9517
PIK3R1	P15	33.5201
PIK3R1	P16	36.531
PIK3R1	P17	29.5598
PIK3R1	M3	37.9092
PIK3R1	M4	34.8792
PIK3R1	M11	39.3343
PIK3R1	M13	29.091
PIK3R1	M15	33.5282
PIK3R1	M18	36.0856
PIK3R1	M24	21.5976
PIK3R1	M25	20.8234
PIK3R1	P2	35.859
PIK3R1	P3	37.3455
PIK3R1	P5	30.693
PIK3R1	P6	32.9755
PIK3R1	P7	20.2261
PIK3R1	P8	32.5837
SDHC	P9	39.0736
SDHC	P10	31.7347
SDHC	P12	41.3884
SDHC	P13	39.9598
SDHC	P14	37.2596
SDHC	P15	30.7941
SDHC	P16	39.0273
SDHC	P17	42.3816
SDHC	M13	38.1235
SDHC	M27	36.1744
SDHC	P2	31.698
SDHC	P3	37.216
SDHC	P5	46.4392
SDHC	P7	41.6809
SDHC	P8	32.5683
SDHC	M21	42.5361
SDHC	M26	23.6947
SDHC	M3	40.4878
SDHC	M3	40.2939
SDHC	M4	42.5286
SDHC	M6	16.935
UQCRC2	M21	38.8041
UQCRC2	M26	18.5872
UQCRC2	M6	21.6954
COX4I1	M13	34.5354
COX4I1	M24	37.739
COX4I1	M25	28.1765
COX4I1	M26	30.201
COX4I1	M4	31.9572
COX4I1	M6	34.3378
COX4I1	P16	16.2661
COX4I1	P14	23.9739
COX4I1	P8	27.7467
COX4I1	P9	24.179
